# Supplementary material for: Decoding per- and polyfluoroalkyl substances (PFAS) in hepatocellular carcinoma: a multi-omics and computational toxicology approach
Source: J Transl Med. 2025 May 2;23:504. doi: 10.1186/s12967-025-06517-z (PMC12049027; doi:10.1186/s12967-025-06517-z)
Supplement: Supplementary file 1 — Supplementary Material 1: Table S1. The 855 targets for PFOA and PFOS were collected from the CTD and SwissTargetPrediction databases. Table S2. The 965 targets highly relevant to HCC were identified via data from the TCGA-HCC cohort. Table S3. Results of the PPI analysis via Cytoscape. Table S4. Results of the KEGG enrichment analysis. Table S5. Top 3 terms of each functional module according to the MCODE algorithm. Table S6. The primer sequences of the candidate genes subjected to RT-qPCR [file 12967_2025_6517_MOESM1_ESM.xlsx]

## Sheet: Catalog
Article title: Decoding per- and polyfluoroalkyl substances (PFAS) in hepatocellular carcinoma: A multi-omics and computational toxicology approach
Author names: Yanggang Honga, Deqi Wangb, Zeyu Liua, Yuxin Chenb, Yi Wangb, Jiajun Lia,*
Affiliations: aThe Second School of Clinical Medicine, Wenzhou Medical University, Wenzhou 325035, Zhejiang Province, China bThe First School of Clinical Medicine, Wenzhou Medical University, Wenzhou 325035, Zhejiang Province, China
E-mail address of the corresponding author*: 1169736896@qq.com
Tables	Title
S1	The 855 targets for PFOA and PFOS were collected from the CTD and SwissTargetPrediction databases.
S2	The 965 targets highly relevant to HCC were identified via data from the TCGA-HCC cohort.
S3	Results of the PPI analysis via Cytoscape.
S4	Results of the KEGG enrichment analysis.
S5	Top 3 terms of each functional module according to the MCODE algorithm.
S6	The primer sequences of the candidate genes subjected to RT-qPCR.

## Sheet: S1
Table S1. The 855 targets for PFOA and PFOS were collected from the CTD and SwissTargetPrediction databases.
PFOA	PFOS	Sum
PPARD	AASS	PPARD
HMGCR	ABCA1	HMGCR
MMP2	ABCB11	MMP2
PSMA4	ABCC2	PSMA4
SLCO4A1	ABCC6P2	SLCO4A1
ABCD3	ABCG1	ABCD3
C4B	ABCG2	C4B
OBP1F	ABCG5	OBP1F
HSPB1	ABCG8	HSPB1
CYP11A1	ACAA1	CYP11A1
DECR1	ACAA1A	DECR1
ACOT12	ACAA1B	ACOT12
GSTA1	ACAA2	GSTA1
IGF1	ACACA	IGF1
HSD17B2	ACACB	HSD17B2
G3BP1	ACADL	G3BP1
CYP39A1	ACADM	CYP39A1
ALDH1L1	ACADS	ALDH1L1
CYTB	ACADVL	CYTB
ABCG2	ACAT1	ABCG2
PTEN	ACAT2	PTEN
C1S	ACOT1	C1S
FBXO21	ACOT2	FBXO21
GFPT1	ACOX1	GFPT1
C1R	ACSL1	C1R
HMOX1	ACSL3	HMOX1
CYCS	ACSL4	CYCS
PPP1R15A	ACSL5	PPP1R15A
HMGCS2	ACSS2	HMGCS2
P4HA2	ADGRG1	P4HA2
ID3	ADH1A	ID3
SLC25A47	ADH4	SLC25A47
TRIB3	AFM	TRIB3
ACOT1	ALAD	ACOT1
PPIL3	ALAS1	PPIL3
ND2	ALCAM	ND2
CCNB1	ALDH1A1	CCNB1
CYP2B2	ALDH1A7	CYP2B2
SOD2	ALDH3A2	SOD2
EBI3	ANGPTL4	EBI3
ND1	ANXA13	ND1
NAXE	APOA1	NAXE
AQP9	APOA2	AQP9
TET3	APOA4	TET3
HLA-DRB5	APOV1	HLA-DRB5
PPARA	AQP8	PPARA
MBL2	AQP9	MBL2
GK	ARG1	GK
SLC13A1	ARHGAP44	SLC13A1
SLC10A1	ARPC1B	SLC10A1
RPS5	ASS1	RPS5
MRPL38	ATP1A1	MRPL38
MGLL	ATP2B2	MGLL
DNAJB1	ATP5F1E	DNAJB1
UGT1A1	ATP5ME	UGT1A1
ACADM	ATP5PO	ACADM
CD59	ATXN2L	CD59
ERP29	BAAT	ERP29
FADS1	BAD	FADS1
ANGPTL4	BAX	ANGPTL4
HHEX	BCL2	HHEX
DNAJA2	BDNF	DNAJA2
GJA1	BLVRB	GJA1
FBP2	BRMS1	FBP2
FASN	C3	FASN
ECH1	CA2	ECH1
PRDX6	CARS1	PRDX6
CYP1A2	CASP14	CYP1A2
CRYAA	CASP3	CRYAA
ARL4A	CASP9	ARL4A
HACL1	CAT	HACL1
ACADSB	CCL2	ACADSB
HSD11B2	CCN2	HSD11B2
HNMT	CCNG2	HNMT
SERPINE2	CD36	SERPINE2
PSMA1	CDC37L1	PSMA1
CYP2D10	CDH1	CYP2D10
GSTM1	CDK1	GSTM1
CYP2C19	CDKN1A	CYP2C19
PXMP4	CDKN1B	PXMP4
CES3	CEBPD	CES3
A2M	CELA1	A2M
ACSL3	CEP135	ACSL3
NR1H3	CES1G	NR1H3
MAPK1	CES2	MAPK1
ACACA	CES2C	ACACA
ABCG1	CHAC1	ABCG1
TSKU	CHD9	TSKU
CREB3L3	CHMP3	CREB3L3
SLC2A12	CLPTM1L	SLC2A12
RPS10	CLTRN	RPS10
SQSTM1	CLU	SQSTM1
ACAT1	CNDP2	ACAT1
CFI	COL4A2	CFI
OCLN	CPS1	OCLN
ATF3	CPT1A	ATF3
SULT2A6	CPT1B	SULT2A6
BIRC5	CPT2	BIRC5
FABP1	CREB1	FABP1
DGKH	CREB3L3	DGKH
GYS2	CRIPT	GYS2
GARS1	CROT	GARS1
CES2	CRTAP	CES2
AK4	CRTC3	AK4
ALDH3A2	CRYBA2	ALDH3A2
ETFDH	CSRP3	ETFDH
CYP4A1	CTSK	CYP4A1
C8B	CXCL1	C8B
OSGIN1	CXCL10	OSGIN1
NQO1	CXCL2	NQO1
APOC3	CXCL8	APOC3
HSPA9	CYP11A1	HSPA9
PSMC2	CYP11B2	PSMC2
APEH	CYP17A1	APEH
CCNE1	CYP19A1	CCNE1
SOD1	CYP19A1A	SOD1
RAB6A	CYP19A1B	RAB6A
BHMT	CYP1A1	BHMT
PLTP	CYP27A1	PLTP
FSCN1	CYP2B10	FSCN1
GSTA2	CYP2B15	GSTA2
SAA3	CYP2B2	SAA3
ACAA1A	CYP2B6	ACAA1A
APOE	CYP2C19	APOE
CCNB2	CYP2C29	CCNB2
AQP3	CYP2C8	AQP3
VNN1	CYP2E1	VNN1
C3	CYP3A11	C3
CYP2C18	CYP3A2	CYP2C18
PON1	CYP3A23-3A1	PON1
FGA	CYP3A4	FGA
IGFBP1	CYP4A1	IGFBP1
HSPD1	CYP4A10	HSPD1
MGST3	CYP4A11	MGST3
DDIT3	CYP4A14	DDIT3
SRD5A1	CYP4A22	SRD5A1
CDK1	CYP51	CDK1
ACSM1	CYP7A1	ACSM1
PSAT1	CYP8B	PSAT1
APOC4	DAO	APOC4
CDH1	DCN	CDH1
CALU	DDR1	CALU
VWA8	DECR1	VWA8
FOS	DECR2	FOS
CYP2K5	DENND1C	CYP2K5
DBI	DGAT1B	DBI
EIF2B3	DGAT2	EIF2B3
SHBG	DHCR7	SHBG
FGG	DHRS13A.2	FGG
FABP5	DHRS7	FABP5
HSPA5	DHX58	HSPA5
UGT2B10	DIO1	UGT2B10
JUNB	DLC1	JUNB
TNFSF10	DNAJC13	TNFSF10
CES1C	DNMT3A	CES1C
PLIN2	DNMT3AB	PLIN2
GUCY1B2	DNMT3B	GUCY1B2
CYP27A1	EBP	CYP27A1
CYP2B13	ECH1	CYP2B13
DNAH6	ECI1	DNAH6
C8G	ECI2	C8G
RHOB	EEA1	RHOB
OLR59	EGR1	OLR59
BCL2	EHHADH	BCL2
SLC40A1	EIF3J	SLC40A1
CCNG1	ELF3	CCNG1
MYO5B	ELOVL6	MYO5B
PKLR	ENGASE	PKLR
AKR1D1	EPDL1	AKR1D1
ACOX1	EPHB4	ACOX1
CD36	EPHX1	CD36
SLC6A6	EPHX2	SLC6A6
ID1	ESR1	ID1
ACAT2	EXOSC1	ACAT2
HADH	F11	HADH
CXCL12	F13B	CXCL12
IDI1	FABP1	IDI1
HSD17B4	FABP4	HSD17B4
NPM1	FADS2	NPM1
PCK2	FAH	PCK2
RRM2	FASN	RRM2
LIPG	FDFT1	LIPG
FUS	FDPS	FUS
TF	FGFR2	TF
PIK3C3	FKBP4	PIK3C3
ELOVL6	FOS	ELOVL6
GCK	G6PC1	GCK
MGST2	GADD45G	MGST2
EPHX1	GAP43	EPHX1
ASS1	GAS6	ASS1
HNRNPAB	GATA4	HNRNPAB
GSTM4	GBP7	GSTM4
TOP2A	GCK	TOP2A
F7	GCLC	F7
SLC27A4	GDA	SLC27A4
PPIF	GGH	PPIF
MFN1	GJA1	MFN1
USP10	GK	USP10
SPX	GLUL	SPX
RAG1	GNMT	RAG1
F10	GOSR2	F10
STAR	GPRC5B	STAR
ABAT	GPT	ABAT
ALDH1A1	GPX3	ALDH1A1
CYP1A1	GPX8	CYP1A1
STAT4	GRAMD1C	STAT4
DGAT2	GRIA2	DGAT2
ACSL1	GRIN2B	ACSL1
HPRT1	GSTA5	HPRT1
ABCC5	GSTM3	ABCC5
CEBPG	GSTM4	CEBPG
MAPK3	GSTP1	MAPK3
LTBP1	GSTT2	LTBP1
GPX4A	HADH	GPX4A
PSMA7	HADHA	PSMA7
MIOX	HADHB	MIOX
APOB	HAO2	APOB
SDC2	HAVCR1	SDC2
CFH	HBA2	CFH
HMGCL	HDC	HMGCL
ACOT7	HGF	ACOT7
SLCO1A1	HHEX	SLCO1A1
FGB	HMGCR	FGB
ACAA1	HMGCS1	ACAA1
TMEM14C	HMGCS2	TMEM14C
PSMB4	HMOX1	PSMB4
SLC38A4	HNF4A	SLC38A4
NCAPD2	HPGD	NCAPD2
ACADL	HSD17B3	ACADL
HSP90AB1	HSD17B4	HSP90AB1
DNAJB9	HSDL2	DNAJB9
CCT3	HSPA8	CCT3
SLC3A2	HSPB9	SLC3A2
ASNS	HSPG2	ASNS
SLC25A20	HTRA3	SLC25A20
RPL18	HYCC1	RPL18
HSPE1	IDI1	HSPE1
CCNG2	IFNG	CCNG2
MVK	IFT20	MVK
TARS1	IGFBP1	TARS1
C2	IL1R1	C2
PSMB5	IL6	PSMB5
APCS	INO80D	APCS
GCKR	INSIG1	GCKR
ABCB4	INSR	ABCB4
CXCL1	ITPKA	CXCL1
NCEH1	JUN	NCEH1
PPARG	KDR	PPARG
NFIL3	KEAP1A	NFIL3
HNF4A	KHDC4	HNF4A
GLG1	KIF21A	GLG1
MYH7	KISS1	MYH7
FBP1	KLF11	FBP1
ADH4	LDLR	ADH4
PAX8	LINC02348	PAX8
MCM2	LINC02499	MCM2
KRT18	LMBRD1	KRT18
CYP2C65	LPL	CYP2C65
RELA	LRRC40	RELA
HSPA8	LSS	HSPA8
GRN	LUC7L3	GRN
ACAD10	LYPLA1	ACAD10
SERPINA1	MALT1	SERPINA1
KLHL31	MAPK1	KLHL31
NOS3	MAPK3	NOS3
CYP51A1	MAPK8	CYP51A1
DDC	MBL2	DDC
GSTP1	MCMDC2	GSTP1
NIBAN1	MCRIP2	NIBAN1
CFTR	ME1	CFTR
CYP7A1	MEF2C	CYP7A1
GSTM3	METTL4	GSTM3
MTTP	MIR150	MTTP
HADHB	MIR192	HADHB
CROT	MIR200C	CROT
CXCL8	MLXIPL	CXCL8
SRD5A2	MMP2	SRD5A2
EGR1	MMP9	EGR1
PSMD4	MPDZ	PSMD4
KHK	MSMO1	KHK
TNIP1	MTTP	TNIP1
INHBE	MUG1	INHBE
IGLL1	MYO1B	IGLL1
SAA1	NANOG	SAA1
CYB5R3	NCAM1	CYB5R3
XBP1	NCOR2	XBP1
ABCG5	NDUFA5	ABCG5
NR0B2	NEAT1	NR0B2
GPAM	NFE2L2	GPAM
ADTRP	NFE2L2A	ADTRP
CSRP3	NFKB1	CSRP3
ACP3	NISCH	ACP3
DHFR	NOL6	DHFR
CHRNA2	NOS2	CHRNA2
VILL	NPPB	VILL
NR1H4	NQO1	NR1H4
ACO2	NR0B2	ACO2
ODC1	NR1H3	ODC1
ATP1A1	NR1H4	ATP1A1
NFE2L2	NSDHL	NFE2L2
POLR3H	OCLN	POLR3H
MSMO1	OTC	MSMO1
NR5A1	PAFAH1B3	NR5A1
NR1I3	PANK1	NR1I3
ACAD11	PARP1	ACAD11
CYP4A22	PAX8	CYP4A22
KLKB1	PAXBP1	KLKB1
CHKB	PBLD	CHKB
FABP6	PCM1	FABP6
F11	PCNA	F11
HSPH1	PCTP	HSPH1
ACSF2	PDAP1	ACSF2
ENO3	PDE8A	ENO3
CYP17A1	PDK4	CYP17A1
ACTB	PELO	ACTB
TRAF2	PEX1	TRAF2
KRT19	PEX11A	KRT19
LEPR	PEX12	LEPR
CXCL10	PEX13	CXCL10
P4HA1	PEX14	P4HA1
ACOT2	PEX16	ACOT2
CYP2A6	PEX19	CYP2A6
PPARGC1A	PEX3	PPARGC1A
DHRS4	PHGDH	DHRS4
SERPINE1	PID1	SERPINE1
MOGAT1	PIKFYVE	MOGAT1
SOCS2	PKLR	SOCS2
CRYBA2	PLIN2	CRYBA2
EXTL1	PLIN4	EXTL1
CYP19A1	PMVK	CYP19A1
FABP3	PNISR	FABP3
SLC27A1	PNN	SLC27A1
SPP2	POR	SPP2
TP53	PPARA	TP53
IER3	PPARG	IER3
CYP2C70	PPARGC1A	CYP2C70
MAP1LC3A	PPP1R3B	MAP1LC3A
ABTB2	PSMA2	ABTB2
COX2	PSMB1	COX2
CTBP2	PSMB6	CTBP2
CYP2B15	PSMD1	CYP2B15
FAM162A	PTGIS	FAM162A
GDE1	PTGR1	GDE1
TNF	PXDC1B	TNF
MX1	PXMP4	MX1
PSMC5	RAB9	PSMC5
PLPP3	RAG1	PLPP3
CES2C	RAG2	CES2C
LOX	RARRES1	LOX
AKTIP	RBM41	AKTIP
ZGRF1	RELA	ZGRF1
ADH7	RGCC	ADH7
PDIA6	RGS5A	PDIA6
APOA5	ROR2	APOA5
CASP9	RPL35	CASP9
PPA2	RSRC2	PPA2
CNDP2	RT1-EC2	CNDP2
AKR1C1	RUNX2	AKR1C1
CYP3A11	S100A8	CYP3A11
SULT1A1	SAMSN1	SULT1A1
CDKN1A	SBF1	CDKN1A
CYP1A	SC5D	CYP1A
LDLR	SCARB1	LDLR
MMD	SCD1	MMD
LPL	SCD2	LPL
VLDLR	SCYL2	VLDLR
CAT	SEC23B	CAT
KLF15	SELENOP	KLF15
PMVK	SELENOW	PMVK
PSMC4	SERAC1	PSMC4
SGK1	SERPIND1	SGK1
ABCC2	SERPINE1	ABCC2
CYP8B	SF3B1	CYP8B
LIPC	SH3BP4	LIPC
CALR	SKIC3	CALR
HIGD1A	SLC1A3	HIGD1A
HSPA1B	SLC1A4	HSPA1B
PSMD13	SLC1A5	PSMD13
GPD2	SLC22A10	GPD2
ABCC3	SLC22A25	ABCC3
RARRES1	SLC25A20	RARRES1
TPM2	SLC25A29	TPM2
G6PC1	SLC27A1	G6PC1
MAP1LC3B	SLC27A2	MAP1LC3B
PCNA	SLC27A4	PCNA
ACSL6	SLC2A2	ACSL6
CPS1	SLC37A2	CPS1
HSD3B1	SLC38A2	HSD3B1
FABP4	SLC38A3	FABP4
CYP4A2	SLC38A3B	CYP4A2
CAR3	SLC38A4	CAR3
DAP	SLC3A2	DAP
SCD	SLC6A12	SCD
CFB	SLC6A6	CFB
PEX11A	SLC7A1	PEX11A
HSPA6	SLC7A11	HSPA6
CDC34	SLC7A5	CDC34
DGAT1	SMC4	DGAT1
CPT1B	SMCHD1	CPT1B
KYNU	SMG1	KYNU
SLC38A2	SNAI1	SLC38A2
ACADVL	SOAT1	ACADVL
COL6A3	SOD1	COL6A3
PANK1	SOD2	PANK1
ALDH1A7	SOX2	ALDH1A7
ABCG8	SPP2	ABCG8
OTC	SQLE	OTC
PHGDH	SQLEA	PHGDH
F2	SRD5A1	F2
ABCB11	SREBF1	ABCB11
AKR1B7	SREBF2	AKR1B7
DNAJA1	SRSF11	DNAJA1
RGS8	STAB1	RGS8
SH3BGRL2	STAR	SH3BGRL2
APOA2	STC1	APOA2
LINCR	STRN3	LINCR
CYP2B6	STX19	CYP2B6
HADHA	STXBP3	HADHA
ENO2	SULT1E1	ENO2
FDFT1	TAP1	FDFT1
PEX19	TBK1	PEX19
AHSG	TEK	AHSG
PTGS2	TELO2	PTGS2
BMP7	TET2	BMP7
ARG1	TGFB1A	ARG1
PRKAB1	TH	PRKAB1
GPX3	THRA	GPX3
SQLE	THRB	SQLE
SLC25A34	THRSP	SLC25A34
TRIM63	TJP1	TRIM63
CYP2J4	TM7SF2	CYP2J4
PCK1	TNF	PCK1
CTNNB1	TNFSF10	CTNNB1
CIDEA	TNNT2	CIDEA
PCTP	TP53	PCTP
NFKB1	TP53INP2	NFKB1
GSTA5	TRAPPC8	GSTA5
FOSB	TSX	FOSB
IL20RA	UCP2	IL20RA
SLC27A2	UCP3	SLC27A2
IL1B	UGT1A1	IL1B
ACTA1	UGT2B10	ACTA1
BAD	UGT2B7	BAD
CIDEC	ULK3	CIDEC
PTER	XDH	PTER
CCND1	XPNPEP2	CCND1
CYP4A12A	YARS1	CYP4A12A
CYP2E1	ZFC3H1	CYP2E1
IGFBP2	ZMAT1	IGFBP2
PIK3C2G	ZRANB2	PIK3C2G
ACOT4	F2	ACOT4
ACO1		ACO1
LCAT		LCAT
APOA4		APOA4
UGT2A3		UGT2A3
ESR1		ESR1
ATP5F1A		ATP5F1A
CYP4A31		CYP4A31
HMGCS1		HMGCS1
PSMB3		PSMB3
HSD11B1		HSD11B1
ST3GAL5		ST3GAL5
SLCO1A4		SLCO1A4
GCH1		GCH1
GSTT2		GSTT2
COL5A1		COL5A1
PSMA6		PSMA6
ALB		ALB
CPT1A		CPT1A
ANKRD1		ANKRD1
SREBF1		SREBF1
GPX2		GPX2
NR1I2		NR1I2
RBL2		RBL2
YARS1		YARS1
RABAC1		RABAC1
NR1D2		NR1D2
APOA1		APOA1
HSDL2		HSDL2
CDC20		CDC20
HSD17B7		HSD17B7
ACSL5		ACSL5
ANXA7		ANXA7
CLEC4F		CLEC4F
GAPDH		GAPDH
HKDC1		HKDC1
DHCR7		DHCR7
APLF		APLF
TBP		TBP
SCD1		SCD1
CRAT		CRAT
G0S2		G0S2
PSMB8		PSMB8
CTSD		CTSD
POR		POR
SREBF2		SREBF2
STAT6		STAT6
THOP1		THOP1
CYP4A14		CYP4A14
SLC7A11		SLC7A11
SCARB1		SCARB1
CXXC5		CXXC5
CDKN2A		CDKN2A
RAG2		RAG2
B4GALT5		B4GALT5
TFRC		TFRC
ACOX2		ACOX2
THRSP		THRSP
CYP4A11		CYP4A11
MYC		MYC
ERN1		ERN1
UGT2B34		UGT2B34
DECR2		DECR2
JUN		JUN
ECI1		ECI1
UBE2B		UBE2B
ACAA2		ACAA2
FABP2		FABP2
CCNA2		CCNA2
FMO1		FMO1
ME1		ME1
CYP2C37		CYP2C37
SULT1B1		SULT1B1
AR		AR
CYP2B10		CYP2B10
CYP2C50		CYP2C50
CES1G		CES1G
GATM		GATM
SLC10A2		SLC10A2
ACOT8		ACOT8
BUB1		BUB1
ESR2		ESR2
C4BP		C4BP
SOAT1		SOAT1
ACOT3		ACOT3
ALDOA		ALDOA
HDC		HDC
EIF3H		EIF3H
BAX		BAX
VTG1		VTG1
FDPS		FDPS
ATF4		ATF4
MAFF		MAFF
SERPIND1		SERPIND1
IFRD1		IFRD1
ALAS1		ALAS1
COX3		COX3
ATG3		ATG3
GPT		GPT
PDK4		PDK4
AKR1C18		AKR1C18
CCL2		CCL2
PSMA5		PSMA5
TXNIP		TXNIP
CYP2A5		CYP2A5
PSMC1		PSMC1
EHHADH		EHHADH
SHMT1		SHMT1
CYP2C6		CYP2C6
ALDH9A1		ALDH9A1
CES1		CES1
ADCY10		ADCY10
HGF		HGF
CCND3		CCND3
PITPNB		PITPNB
GCLC		GCLC
MAT2A		MAT2A
CYP3A4		CYP3A4
BAAT		BAAT
SLC27A5		SLC27A5
TLR3		TLR3
IL6		IL6
ACSL4		ACSL4
ECI2		ECI2
EPHX2		EPHX2
ZNF850		ZNF850
SCD2		SCD2
FBXO30		FBXO30
SDHA		SDHA
CYP4B1		CYP4B1
APP		APP
CPT2		CPT2
ALPL		ALPL
COMT		COMT
AOC2		AOC2
SLC2A1		SLC2A1
EEF1G		EEF1G
NSDHL		NSDHL
CYP2C55		CYP2C55
C6		C6
CHAC1		CHAC1
LSS		LSS
ACOX3		ACOX3
CYP4A10		CYP4A10
COLQ		COLQ
CYP4F14		CYP4F14
SRL		SRL
ALPK2		ALPK2
C9		C9
UCP2		UCP2
HDLBP		HDLBP
PNP		PNP
CASP3		CASP3
HBA2		HBA2
HSP90AA1		HSP90AA1
ACAA1B		ACAA1B
SLC25A30		SLC25A30
SLC22A5		SLC22A5
CBR1		CBR1
ACSM5		ACSM5
MMP9		MMP9
HBA1		HBA1
CTSC		CTSC
CYP3A23-3A1		CYP3A23-3A1
		AASS
		ABCA1
		ABCC6P2
		ACACB
		ACADS
		ACSS2
		ADGRG1
		ADH1A
		AFM
		ALAD
		ALCAM
		ANXA13
		APOV1
		AQP8
		ARHGAP44
		ARPC1B
		ATP2B2
		ATP5F1E
		ATP5ME
		ATP5PO
		ATXN2L
		BDNF
		BLVRB
		BRMS1
		CA2
		CARS1
		CASP14
		CCN2
		CDC37L1
		CDKN1B
		CEBPD
		CELA1
		CEP135
		CHD9
		CHMP3
		CLPTM1L
		CLTRN
		CLU
		COL4A2
		CREB1
		CRIPT
		CRTAP
		CRTC3
		CTSK
		CXCL2
		CYP11B2
		CYP19A1A
		CYP19A1B
		CYP2C29
		CYP2C8
		CYP3A2
		CYP51
		DAO
		DCN
		DDR1
		DENND1C
		DGAT1B
		DHRS13A.2
		DHRS7
		DHX58
		DIO1
		DLC1
		DNAJC13
		DNMT3A
		DNMT3AB
		DNMT3B
		EBP
		EEA1
		EIF3J
		ELF3
		ENGASE
		EPDL1
		EPHB4
		EXOSC1
		F13B
		FADS2
		FAH
		FGFR2
		FKBP4
		GADD45G
		GAP43
		GAS6
		GATA4
		GBP7
		GDA
		GGH
		GLUL
		GNMT
		GOSR2
		GPRC5B
		GPX8
		GRAMD1C
		GRIA2
		GRIN2B
		HAO2
		HAVCR1
		HPGD
		HSD17B3
		HSPB9
		HSPG2
		HTRA3
		HYCC1
		IFNG
		IFT20
		IL1R1
		INO80D
		INSIG1
		INSR
		ITPKA
		KDR
		KEAP1A
		KHDC4
		KIF21A
		KISS1
		KLF11
		LINC02348
		LINC02499
		LMBRD1
		LRRC40
		LUC7L3
		LYPLA1
		MALT1
		MAPK8
		MCMDC2
		MCRIP2
		MEF2C
		METTL4
		MIR150
		MIR192
		MIR200C
		MLXIPL
		MPDZ
		MUG1
		MYO1B
		NANOG
		NCAM1
		NCOR2
		NDUFA5
		NEAT1
		NFE2L2A
		NISCH
		NOL6
		NOS2
		NPPB
		PAFAH1B3
		PARP1
		PAXBP1
		PBLD
		PCM1
		PDAP1
		PDE8A
		PELO
		PEX1
		PEX12
		PEX13
		PEX14
		PEX16
		PEX3
		PID1
		PIKFYVE
		PLIN4
		PNISR
		PNN
		PPP1R3B
		PSMA2
		PSMB1
		PSMB6
		PSMD1
		PTGIS
		PTGR1
		PXDC1B
		RAB9
		RBM41
		RGCC
		RGS5A
		ROR2
		RPL35
		RSRC2
		RT1-EC2
		RUNX2
		S100A8
		SAMSN1
		SBF1
		SC5D
		SCYL2
		SEC23B
		SELENOP
		SELENOW
		SERAC1
		SF3B1
		SH3BP4
		SKIC3
		SLC1A3
		SLC1A4
		SLC1A5
		SLC22A10
		SLC22A25
		SLC25A29
		SLC2A2
		SLC37A2
		SLC38A3
		SLC38A3B
		SLC6A12
		SLC7A1
		SLC7A5
		SMC4
		SMCHD1
		SMG1
		SNAI1
		SOX2
		SQLEA
		SRSF11
		STAB1
		STC1
		STRN3
		STX19
		STXBP3
		SULT1E1
		TAP1
		TBK1
		TEK
		TELO2
		TET2
		TGFB1A
		TH
		THRA
		THRB
		TJP1
		TM7SF2
		TNNT2
		TP53INP2
		TRAPPC8
		TSX
		UCP3
		UGT2B7
		ULK3
		XDH
		XPNPEP2
		ZFC3H1
		ZMAT1
		ZRANB2

## Sheet: S2
Table S2. The 965 targets highly relevant to HCC were identified via data from the TCGA-HCC cohort.
Symbol	baseMean	log2FoldChange	padj	Group
CLEC4M	1.17766	-5.21627	5.67555e-32	Down
FCN2	9.79441	-4.92273	3.48438e-26	Down
MARCO	8.22429	-4.89504	5.06935e-25	Down
GDF2	1.77513	-4.87942	1.16296e-23	Down
CRHBP	5.64818	-4.55393	2.99289e-23	Down
PZP	3.43456	-4.45264	9.3247e-11	Down
CLEC1B	0.486984	-4.19338	9.06476e-16	Down
COLEC10	2.62808	-4.15215	1.50473e-28	Down
FCN3	13.1971	-4.09994	1.31023e-30	Down
STAB2	0.427745	-4.02594	4.34436e-14	Down
CYP26A1	0.667845	-3.88128	3.82668e-13	Down
VIPR1	0.767277	-3.79865	6.22902e-88	Down
CYP2C19	2.93421	-3.738	5.41107e-17	Down
TIMD4	1.09003	-3.66257	4.80781e-24	Down
HAMP	47.6215	-3.65881	7.72625e-13	Down
CXCL14	4.59655	-3.55158	7.1312e-11	Down
KCNN2	0.488784	-3.44087	5.89169e-14	Down
NTF3	0.379713	-3.39058	4.48376e-22	Down
CCL23	0.608025	-3.3835	8.73476e-55	Down
BMP10	0.284563	-3.37378	1.99611e-08	Down
CNDP1	2.11695	-3.35964	9.24766e-15	Down
ADRA1A	1.80661	-3.32345	3.0959e-29	Down
PTH1R	2.20587	-3.32281	5.00757e-47	Down
OIT3	9.82112	-3.28746	8.00513e-89	Down
GPR182	0.413689	-3.26007	4.3781e-20	Down
FOSB	7.8501	-3.24766	5.18543e-21	Down
CYP1A2	59.9375	-3.23714	1.10757e-08	Down
BCO2	1.48297	-3.22606	2.3945e-34	Down
BMPER	0.230597	-3.21025	6.14931e-07	Down
ANGPTL6	1.91558	-3.17164	2.28218e-137	Down
IGFALS	21.6421	-3.16482	3.62663e-19	Down
DBH	3.10653	-3.15631	1.53977e-39	Down
S100A12	0.431162	-3.1251	1.30685e-13	Down
DIRAS3	1.02135	-3.1023	2.2131e-22	Down
FOS	41.4613	-3.08497	1.74532e-34	Down
CD5L	9.20309	-3.08439	7.66028e-17	Down
PVALB	0.279665	-3.03246	7.47049e-07	Down
ECM1	4.64316	-3.02943	3.28187e-62	Down
LYVE1	2.59438	-3.01708	1.04806e-22	Down
NAT2	9.83641	-2.98285	4.50192e-22	Down
CCBE1	0.270894	-2.9586	1.04427e-07	Down
GPM6A	0.30352	-2.9508	5.55829e-09	Down
DNASE1L3	9.88117	-2.9498	9.11495e-37	Down
LIFR	1.53859	-2.94379	2.2301e-53	Down
MT1H	62.0791	-2.92533	1.62263e-06	Down
MT1F	35.3793	-2.91998	1.67619e-12	Down
LRAT	0.305102	-2.91173	3.01468e-13	Down
APOF	67.4053	-2.90864	1.51505e-23	Down
ADAMTS13	1.93822	-2.89448	5.46091e-129	Down
CETP	2.98348	-2.86257	4.58831e-40	Down
ESR1	0.886435	-2.85519	1.48775e-21	Down
AADAT	4.36781	-2.84627	2.72981e-48	Down
ADGRG7	1.40002	-2.84513	5.30131e-25	Down
HHIP	0.289172	-2.81781	2.0195e-06	Down
IL1RL1	0.246912	-2.79457	0.00629116	Down
SLITRK3	0.546029	-2.75347	2.93058e-05	Down
CYP2C8	182.275	-2.71031	2.65729e-21	Down
RIPOR3	0.421222	-2.69472	1.95398e-09	Down
CXCL12	12.0858	-2.67705	8.99133e-32	Down
SLC25A47	100.225	-2.66667	1.61002e-12	Down
FAM180A	1.01334	-2.65227	3.49092e-12	Down
CYP2B6	50.6803	-2.64688	3.57823e-19	Down
C9	161.285	-2.6441	7.08852e-11	Down
MRO	0.465671	-2.63469	2.56591e-25	Down
EGR2	1.1752	-2.63235	9.83145e-28	Down
TSLP	0.587964	-2.62817	3.92957e-31	Down
TTC36	6.06679	-2.62546	7.0683e-12	Down
RSPO3	0.26612	-2.62532	0.000148135	Down
ITLN1	0.568093	-2.62436	2.38452e-06	Down
MT1E	201.791	-2.6102	7.7532e-13	Down
EGR1	53.7676	-2.60664	9.26129e-32	Down
LCAT	26.1395	-2.5844	4.0871e-32	Down
CLTRN	2.38208	-2.56364	2.03764e-17	Down
NPY1R	0.888953	-2.55452	1.98686e-13	Down
ADRA2B	0.687664	-2.5356	2.58677e-34	Down
KBTBD11	1.0831	-2.53213	5.01898e-24	Down
NR4A3	0.727667	-2.51284	4.52268e-16	Down
RND3	14.2642	-2.50105	3.96862e-51	Down
INMT	3.83933	-2.50012	5.24032e-21	Down
CYP39A1	7.49767	-2.49835	1.86855e-16	Down
SCGB3A1	0.53991	-2.4947	1.16079e-08	Down
MT1G	548.167	-2.49134	2.51098e-07	Down
MT2A	900.98	-2.48966	5.02958e-17	Down
AVPR1A	5.67788	-2.48209	8.57869e-08	Down
GHR	11.6234	-2.47832	1.29968e-31	Down
PLAC8	0.802632	-2.46344	5.95588e-09	Down
GNAO1	0.84862	-2.44879	7.43183e-22	Down
RCAN1	10.5056	-2.43658	1.94287e-56	Down
FAM163B	0.851519	-2.43559	7.78912e-11	Down
KDM8	6.60164	-2.43446	5.08855e-28	Down
LILRA5	0.754639	-2.42875	8.93241e-28	Down
RANBP3L	0.697788	-2.42798	1.01708e-09	Down
SFRP1	0.421142	-2.42016	1.63197e-06	Down
LPA	5.64678	-2.41568	3.20511e-24	Down
PHLDA1	9.62394	-2.4125	1.51423e-37	Down
SLC22A1	138.871	-2.4038	4.25175e-11	Down
ADH4	378.069	-2.39901	9.23212e-13	Down
HAO2	41.0441	-2.36963	3.91877e-11	Down
TPPP2	0.670145	-2.36578	1.38023e-20	Down
SYT9	0.423486	-2.36468	1.32108e-06	Down
PAMR1	1.0389	-2.36336	7.08533e-23	Down
MT1X	35.4318	-2.33499	4.25175e-11	Down
SLC22A10	9.33694	-2.32984	4.33922e-17	Down
CPEB3	2.00426	-2.32917	9.43657e-58	Down
UROC1	18.8493	-2.32742	3.09324e-10	Down
TMIGD3	0.475175	-2.32579	1.56755e-07	Down
CBFA2T3	0.566562	-2.3103	3.31901e-20	Down
RETREG1	4.84329	-2.30798	2.10219e-15	Down
SOCS3	18.7295	-2.3033	6.26159e-23	Down
GYS2	0.589369	-2.30283	4.52975e-19	Down
MFSD2A	16.9808	-2.30238	7.92028e-09	Down
GBA3	14.4463	-2.29258	4.68003e-16	Down
DCN	8.10773	-2.28609	6.15532e-13	Down
MOGAT2	10.0233	-2.27219	3.81865e-13	Down
CYP4A11	113.046	-2.27202	4.42823e-21	Down
CSRNP1	12.9423	-2.27144	1.80464e-63	Down
NNMT	263.394	-2.26939	1.25195e-12	Down
MYOM2	0.252613	-2.26322	2.64278e-05	Down
MT1M	89.3544	-2.25589	8.87079e-06	Down
SIGLEC7	0.493175	-2.25201	4.3603e-17	Down
TCIM	28.4918	-2.24952	5.73675e-30	Down
LHX2	0.283929	-2.24133	1.45915e-08	Down
PCK1	154.996	-2.22875	1.69114e-13	Down
HGF	1.2249	-2.227	3.66524e-09	Down
HSD17B13	73.1205	-2.22578	8.33374e-07	Down
SOCS2	3.61903	-2.21586	1.14557e-27	Down
SERPINE1	63.5544	-2.2081	9.86546e-19	Down
CYP4A22	30.5512	-2.20336	4.02369e-19	Down
IDO2	0.450432	-2.19915	3.29919e-05	Down
MMRN1	0.63215	-2.18548	1.30741e-16	Down
SAA2	96.9089	-2.17426	7.67056e-06	Down
EHD3	1.62307	-2.17141	1.21924e-44	Down
IL1RN	21.7969	-2.17014	2.06591e-27	Down
NR4A1	4.1807	-2.16772	3.06361e-22	Down
FITM1	1.49521	-2.16255	2.46044e-18	Down
AOC1	0.954686	-2.16237	0.000170805	Down
ZFP36	83.3511	-2.16095	1.60546e-42	Down
ASPA	0.62318	-2.13677	2.73337e-17	Down
CPED1	2.14633	-2.12541	1.07682e-28	Down
P2RY13	0.790808	-2.11478	5.63675e-17	Down
PDE7B	0.399057	-2.11384	8.17204e-11	Down
HBB	18.7808	-2.10066	1.11746e-14	Down
SIGLEC14	0.484838	-2.09972	6.22461e-11	Down
GLYATL1	21.1586	-2.09346	2.03827e-19	Down
ASPG	6.73678	-2.09297	1.50882e-10	Down
GSTZ1	6.46007	-2.09075	7.46721e-34	Down
EPHA2	7.70735	-2.08912	1.16668e-36	Down
SLCO1B3	6.34298	-2.08423	2.03701e-06	Down
STEAP4	1.1993	-2.0819	1.24576e-13	Down
SAA1	2059.75	-2.07964	2.25654e-06	Down
ACSM3	3.57115	-2.07139	6.0038e-26	Down
HP	1960.12	-2.06781	1.98849e-14	Down
PTGS2	0.218549	-2.05869	0.00800465	Down
FBP1	90.616	-2.05711	3.48172e-18	Down
RDH16	65.878	-2.05127	9.1006e-13	Down
SRD5A2	6.32328	-2.04241	2.41719e-09	Down
LY6E	69.5669	-2.03915	3.39557e-14	Down
FPR1	1.09246	-2.03512	6.6731e-12	Down
SCIMP	0.448821	-2.03365	1.14185e-12	Down
TRIB1	30.6857	-2.03018	6.067e-46	Down
SERPINA11	137.5	-2.02358	4.35499e-15	Down
SRPX	2.47623	-2.02227	9.94746e-09	Down
LILRB5	1.08857	-2.02179	4.99357e-22	Down
C7	16.6656	-2.01761	4.90074e-08	Down
TFPI2	1.08441	-2.01574	3.64806e-07	Down
GLYAT	32.1703	-2.01521	4.6737e-10	Down
NGFR	3.32431	-2.01432	8.651e-14	Down
IL1RAP	3.62658	-2.01393	6.68058e-36	Down
C3orf85	0.918557	-2.01278	4.61219e-09	Down
CD163	5.57405	-2.00993	9.13423e-24	Down
PRAM1	0.30439	-2.00781	9.19969e-09	Down
BMP5	0.210305	-2.0043	0.00412772	Down
C6	70.0469	-1.99563	4.50522e-17	Down
CD244	0.328246	-1.99399	7.96727e-08	Down
CCN1	18.4346	-1.99369	7.97886e-25	Down
RET	0.316352	-1.98379	0.00880766	Down
IGFBP3	51.5024	-1.9822	5.01898e-24	Down
PRKAR2B	0.452092	-1.98077	1.12293e-05	Down
RNF125	2.10612	-1.9752	7.6013e-33	Down
KCND3	2.16311	-1.97483	3.72063e-14	Down
SYTL5	0.371735	-1.97431	1.6818e-09	Down
GADD45B	75.8368	-1.96808	2.2489e-25	Down
CD4	13.4797	-1.96111	3.88915e-33	Down
GASK1A	0.810943	-1.96053	2.92637e-08	Down
CDHR2	7.77207	-1.95455	6.29113e-07	Down
AFM	91.7849	-1.95024	1.39072e-15	Down
DPT	1.53607	-1.94602	1.36465e-06	Down
FAM13A	1.55829	-1.93984	2.22839e-22	Down
KMO	3.36622	-1.93456	5.33148e-17	Down
NR4A2	2.85889	-1.93102	3.59664e-14	Down
C11orf96	7.34847	-1.93074	2.38762e-15	Down
ALDH8A1	35.9487	-1.93009	1.05786e-21	Down
PLSCR4	5.35476	-1.92338	1.25021e-50	Down
MFAP3L	2.74086	-1.92279	9.4287e-17	Down
AKR1D1	27.3448	-1.92068	5.87321e-10	Down
ITGA9	1.5126	-1.91358	8.4463e-26	Down
RASGEF1B	2.25558	-1.91266	8.91309e-41	Down
F9	70.6319	-1.90788	1.77777e-11	Down
VSIG4	4.7453	-1.90772	4.20306e-17	Down
BCHE	18.6051	-1.90419	5.23876e-12	Down
FCGR2B	0.988407	-1.90379	1.05151e-05	Down
CHST4	1.7184	-1.9021	0.00329747	Down
NRG1	0.311312	-1.8893	2.52017e-05	Down
ANXA10	11.2995	-1.88618	6.75559e-12	Down
ACSM5	22.8456	-1.88561	7.74733e-14	Down
TBXA2R	1.41428	-1.8813	4.947e-33	Down
MCC	1.53328	-1.87595	2.59359e-29	Down
GNA14	0.887855	-1.87516	2.73193e-19	Down
MBL2	30.6539	-1.87251	1.80334e-12	Down
CD302	2.9346	-1.87046	8.10994e-39	Down
C8A	120.374	-1.87024	2.44987e-18	Down
SLC5A1	0.551772	-1.86658	0.00510888	Down
DTX1	5.14754	-1.86562	5.8109e-14	Down
ORM1	3382.69	-1.85862	4.87934e-17	Down
AGXT2	12.8637	-1.85534	9.76962e-17	Down
ALB	19600.4	-1.85433	1.31036e-19	Down
SHBG	19.9527	-1.84934	1.22517e-09	Down
TUBE1	1.8223	-1.84911	4.8098e-40	Down
UGT2B7	163.466	-1.84788	3.08488e-12	Down
MAT1A	290.49	-1.84727	2.36422e-23	Down
RNF152	3.89662	-1.84203	1.59761e-37	Down
CYP2C9	130.021	-1.84133	1.25732e-11	Down
ADH1B	189.334	-1.8396	4.46031e-11	Down
ACSL1	110.041	-1.83893	6.92795e-21	Down
SFRP5	4.63491	-1.83814	0.00533058	Down
MS4A6A	4.50593	-1.8365	2.72769e-26	Down
EFNB3	0.227067	-1.83503	0.00756458	Down
TDO2	49.2929	-1.83485	8.34297e-11	Down
ID1	26.4057	-1.83439	1.5921e-17	Down
ADH1A	194.654	-1.82507	7.42238e-14	Down
DHODH	9.479	-1.8225	4.39491e-26	Down
FXYD1	0.410117	-1.81966	3.12794e-09	Down
ODF3L1	0.462919	-1.81882	6.3484e-06	Down
HGFAC	38.94	-1.81798	2.80414e-06	Down
ZG16	4.8024	-1.81732	1.13728e-11	Down
JCHAIN	12.7374	-1.81473	1.92211e-06	Down
SCARA5	0.381363	-1.81428	0.00485393	Down
ACADS	44.0007	-1.81356	6.75671e-38	Down
SMPD3	0.266659	-1.81079	0.0217429	Down
BBOX1	7.61941	-1.80802	2.02143e-07	Down
TBX15	4.70091	-1.80772	1.25617e-10	Down
DSE	0.271825	-1.80703	2.21801e-05	Down
HOGA1	4.81244	-1.80353	6.52932e-21	Down
NKX3-1	0.683679	-1.80338	3.06536e-15	Down
CAMK2B	0.56976	-1.7994	4.11076e-07	Down
ASS1	357.879	-1.7969	1.8917e-18	Down
ATF3	11.9023	-1.79669	9.16408e-24	Down
C1R	226.787	-1.79586	1.81904e-27	Down
FEZ1	0.480637	-1.79149	1.24977e-09	Down
SELP	0.654702	-1.79099	6.13825e-09	Down
NOCT	2.89156	-1.78627	3.28461e-19	Down
ACADSB	43.6966	-1.78618	2.19677e-27	Down
CCDC196	0.240774	-1.78534	0.0147338	Down
PBLD	22.3282	-1.7851	2.72473e-23	Down
TMEM82	14.5528	-1.7833	8.53129e-10	Down
KLRF1	0.202323	-1.77883	0.00829264	Down
HPX	800.095	-1.77582	8.06904e-16	Down
ZFP1	2.27973	-1.77244	2.03372e-44	Down
ZC2HC1C	0.361899	-1.76982	4.42393e-09	Down
CCDC71L	4.34384	-1.76619	1.81904e-27	Down
IL1B	0.414438	-1.76513	1.75068e-05	Down
NIPAL1	1.41721	-1.76276	2.24909e-17	Down
LYPD2	0.374257	-1.75969	0.0314002	Down
RSAD2	1.45036	-1.75823	7.55053e-09	Down
PLG	225.636	-1.754	4.80144e-17	Down
DUSP6	19.5201	-1.75271	2.83566e-35	Down
ALDH6A1	34.3509	-1.75253	1.29694e-22	Down
EGR3	0.226282	-1.75003	0.00477908	Down
FOSL1	1.01642	-1.74984	1.39777e-05	Down
TNXB	0.57391	-1.74355	1.9064e-08	Down
SVEP1	0.48852	-1.73892	1.53831e-07	Down
MAN1C1	2.57133	-1.73435	1.4325e-15	Down
SLC7A2	28.7373	-1.73427	9.55036e-16	Down
STEAP3	28.1106	-1.73094	1.47951e-21	Down
FOXO1	4.91194	-1.72796	7.66324e-31	Down
IL13RA2	1.24119	-1.72391	0.0282532	Down
ETFDH	14.2464	-1.72239	1.02309e-36	Down
CYP3A4	441.638	-1.7212	0.000486046	Down
CD1D	1.68176	-1.71887	8.651e-14	Down
ATOH8	1.98615	-1.71732	1.39379e-10	Down
KCNK17	0.392332	-1.71197	0.00870873	Down
SLC16A4	1.33633	-1.71191	1.65222e-08	Down
SGMS2	2.00217	-1.70552	2.61826e-26	Down
ETS2	40.7017	-1.70112	2.86576e-37	Down
FOXF1	0.566774	-1.70032	3.51897e-09	Down
ALDH2	82.8463	-1.6984	3.3412e-28	Down
PLIN1	2.97034	-1.69428	3.49384e-10	Down
LRG1	244.315	-1.69368	8.46415e-16	Down
TACSTD2	3.21734	-1.69258	0.000134347	Down
DUSP1	134.013	-1.68788	7.56673e-20	Down
ARHGAP10	0.591492	-1.68769	2.63051e-11	Down
C1RL	29.2707	-1.68546	2.94875e-44	Down
C21orf91	1.12271	-1.68451	2.20248e-21	Down
ADRA1B	2.07636	-1.68437	9.38063e-17	Down
IYD	2.38028	-1.68389	6.4404e-15	Down
PTGIS	1.35002	-1.68355	5.05222e-07	Down
C2CD4B	0.54973	-1.68352	0.00366546	Down
CFTR	0.472799	-1.6821	0.0210837	Down
PPP1R3B	17.1776	-1.68079	2.40933e-20	Down
STX11	0.654095	-1.67671	1.20429e-11	Down
PLIN2	79.7939	-1.67583	3.31901e-20	Down
NAAA	5.0767	-1.67277	1.70241e-38	Down
SYNE1	0.505331	-1.67118	2.84162e-10	Down
THBS1	13.2296	-1.66853	4.97804e-13	Down
SLAIN1	0.653746	-1.66785	2.45298e-11	Down
SLC39A14	55.6386	-1.66348	1.07682e-28	Down
MASP1	10.0698	-1.66299	7.55181e-29	Down
KLKB1	37.5248	-1.6624	1.06783e-18	Down
ZEB2	0.449304	-1.66175	4.6489e-08	Down
GLOD5	1.70793	-1.66005	3.67906e-15	Down
PDE2A	1.35118	-1.65983	5.15349e-22	Down
SPP2	87.2518	-1.65855	9.31732e-08	Down
GRAMD1C	1.40308	-1.658	1.21041e-21	Down
SLC38A2	39.5914	-1.65529	7.99038e-30	Down
PLPP3	17.7162	-1.65517	1.79347e-34	Down
ENO3	9.91973	-1.65316	6.74613e-09	Down
DMGDH	20.4825	-1.65245	1.2081e-16	Down
ASPDH	32.4023	-1.64999	1.28538e-10	Down
GPD1	24.8056	-1.64621	4.18344e-11	Down
CLEC12A	0.189094	-1.64468	0.0128791	Down
OXT	2.93166	-1.64303	0.00411868	Down
ABCC9	2.53847	-1.64064	1.63913e-14	Down
CFHR3	40.7471	-1.64006	6.1633e-07	Down
PANK1	7.0246	-1.63911	2.5885e-36	Down
CYP4F2	39.8412	-1.63874	1.33461e-11	Down
SAMD5	1.29026	-1.63861	2.20117e-09	Down
CDH19	0.226469	-1.63678	0.0247149	Down
C1QTNF1	7.2338	-1.63588	5.11736e-10	Down
CDC37L1	8.13588	-1.63427	1.67342e-53	Down
SKAP1	3.6882	-1.63425	3.13069e-14	Down
ABAT	33.6984	-1.6325	2.5832e-18	Down
GLS2	0.372108	-1.6322	0.000185878	Down
EXPH5	0.603509	-1.63091	1.60127e-06	Down
BHMT	102.949	-1.62968	1.49846e-07	Down
SERTAD1	8.86346	-1.62902	8.41075e-33	Down
NPBWR1	0.652419	-1.62837	0.00132013	Down
PROZ	14.5598	-1.62792	6.76211e-13	Down
FGB	1941.6	-1.62481	1.44326e-13	Down
CD300E	0.193489	-1.62377	0.0186384	Down
IL33	3.60156	-1.62258	1.01745e-11	Down
AZGP1	385.007	-1.62193	3.92872e-14	Down
ORM2	1181.79	-1.62087	2.392e-14	Down
DPF3	0.223482	-1.62066	0.00248777	Down
CES5A	0.753614	-1.6187	2.12758e-09	Down
ACAA2	60.4346	-1.61735	4.46085e-25	Down
ARID3C	2.97944	-1.61599	8.51165e-16	Down
SMIM24	11.8997	-1.61545	0.0025476	Down
IL18R1	1.07685	-1.61379	2.73274e-17	Down
FREM2	0.225722	-1.61204	0.0249343	Down
TMEM154	0.26996	-1.60807	0.00392513	Down
EPB41L4B	7.60396	-1.60685	3.40381e-28	Down
PLK3	2.41475	-1.60502	4.85093e-27	Down
GNE	15.4422	-1.60288	1.86278e-28	Down
C8B	140.098	-1.5968	1.9008e-17	Down
UGT2B10	97.6052	-1.59645	3.24944e-09	Down
HS3ST3B1	6.74602	-1.59334	1.3326e-18	Down
CXCL2	31.8318	-1.59273	5.56423e-11	Down
PGLYRP2	57.3342	-1.58851	6.99583e-09	Down
DUSP5	9.1303	-1.58829	2.06478e-14	Down
CP	110.234	-1.58776	1.295e-13	Down
SOX6	0.390151	-1.58769	1.92816e-07	Down
PDGFRA	1.45033	-1.58689	1.3207e-06	Down
ALPL	19.5185	-1.58664	6.59689e-10	Down
IRF8	3.93775	-1.58629	1.51908e-23	Down
SIGLEC9	0.738324	-1.5846	1.79838e-10	Down
S100A8	5.25395	-1.58439	4.88921e-07	Down
ADH1C	349.494	-1.58426	6.4806e-07	Down
SLCO4C1	1.03423	-1.58417	4.19019e-05	Down
TLR4	0.858566	-1.58214	7.15117e-14	Down
CYP2E1	328.58	-1.57963	9.04865e-05	Down
ADAMTS1	4.28868	-1.57953	2.56376e-16	Down
SIK1	0.942466	-1.57908	0.00275968	Down
SERPINB9	3.26403	-1.57747	2.02228e-24	Down
THRSP	56.1731	-1.57446	0.000902615	Down
TMEM220	12.1472	-1.57244	8.51759e-24	Down
MPC1	58.2563	-1.57209	1.27538e-29	Down
ADH6	60.9355	-1.57126	1.47423e-14	Down
SERPINB8	1.81473	-1.56924	2.96958e-20	Down
JUN	47.1966	-1.56902	3.86427e-24	Down
ACAA1	26.2934	-1.56814	1.24374e-28	Down
SLC19A3	2.34184	-1.56732	3.16112e-17	Down
HBA2	13.1035	-1.566	2.8354e-07	Down
CLRN3	11.8574	-1.56399	2.01914e-05	Down
ALDOB	1181.39	-1.56216	8.82721e-09	Down
LTK	0.369228	-1.56158	0.000680574	Down
CCL3	0.486801	-1.56057	4.90519e-07	Down
AQP3	23.4509	-1.56011	9.86921e-21	Down
PRR18	1.2913	-1.55953	2.19297e-14	Down
EPHX2	33.2685	-1.5585	3.25606e-20	Down
BCKDHB	8.42103	-1.5575	9.55056e-31	Down
JUNB	53.4271	-1.55664	3.94255e-23	Down
SLC10A1	88.1648	-1.55398	2.76345e-06	Down
SPRY2	4.31377	-1.55378	2.72768e-41	Down
N4BP2L1	4.32661	-1.55334	5.39218e-38	Down
MTHFD2L	0.811562	-1.55288	4.72194e-11	Down
CYP8B1	97.1527	-1.55233	1.00022e-05	Down
PON3	40.7176	-1.54887	3.24519e-17	Down
TTR	1209.34	-1.54739	3.53373e-09	Down
APOA5	140.808	-1.54735	1.02452e-09	Down
GCH1	15.8197	-1.54632	2.00612e-18	Down
WNT11	1.86442	-1.54484	7.82975e-07	Down
LRRK2	0.454805	-1.54472	8.00848e-08	Down
HPS5	5.59593	-1.54432	1.86891e-24	Down
MPPED1	2.01793	-1.54324	1.68611e-08	Down
PHGDH	9.73555	-1.54061	2.37551e-12	Down
NDRG2	27.6895	-1.53845	3.0959e-29	Down
AGL	4.96602	-1.53734	5.77548e-29	Down
P3H2	0.74172	-1.53718	2.80397e-05	Down
SLC27A5	56.7141	-1.53547	1.34083e-09	Down
HAND2	0.595038	-1.53343	0.00108853	Down
NAMPT	21.1607	-1.53003	1.2643e-16	Down
MEP1B	0.248882	-1.5291	5.05222e-07	Down
GNMT	91.252	-1.52867	1.28975e-06	Down
LDLR	13.9966	-1.52838	5.44515e-26	Down
SLC38A4	78.7349	-1.52727	4.11939e-13	Down
ADAMTSL2	5.91659	-1.52471	1.81121e-09	Down
SARDH	23.8666	-1.52467	9.25688e-22	Down
PLGLB1	0.511895	-1.52282	7.35098e-08	Down
AKR7A3	67.6918	-1.52158	8.32282e-09	Down
TRPM8	3.306	-1.52102	1.31301e-10	Down
CTNNA3	0.174855	-1.52072	1.21041e-21	Down
G0S2	122.112	-1.51283	1.18292e-07	Down
ACADL	2.55568	-1.51085	1.35963e-10	Down
ABCA8	2.66003	-1.50879	1.97751e-09	Down
RNF180	0.640525	-1.50869	1.24081e-09	Down
HK3	1.14822	-1.50792	9.05304e-09	Down
HERC5	2.32419	-1.50363	1.27346e-11	Down
OLFML3	4.2586	-1.5021	3.7258e-10	Down
SERTM2	1.32337	-1.50033	0.0168979	Down
CYP2A6	391.869	-1.50029	0.000368615	Down
MFAP4	9.13634	-1.49893	2.6669e-05	Down
RHOB	252.606	-1.49755	3.42754e-21	Down
HAO1	121.014	-1.49716	1.4561e-13	Down
AGTR1	12.0877	-1.49593	2.29078e-19	Down
AOX1	158.304	-1.49259	4.27917e-09	Down
USH2A	0.511211	-1.49027	0.000318219	Down
FCN1	0.403298	-1.48877	0.000111643	Down
RCL1	13.5517	-1.48588	1.85453e-19	Down
SLC9B2	3.49709	-1.48093	4.3337e-29	Down
CD69	0.946136	-1.48052	9.36401e-08	Down
CYP4V2	9.9886	-1.47843	3.59448e-24	Down
MS4A7	3.61508	-1.47767	3.04608e-16	Down
VMO1	4.17333	-1.47723	5.36866e-21	Down
PNPLA7	1.23982	-1.47674	4.83699e-16	Down
LRCOL1	3.97108	-1.47576	0.000145198	Down
ID2	79.0501	-1.47552	2.76852e-27	Down
CCR1	2.05684	-1.4737	3.9416e-13	Down
BACH2	0.216136	-1.47356	0.00732037	Down
VNN1	40.6844	-1.47269	1.15179e-06	Down
ZBTB21	1.81288	-1.47044	1.42705e-23	Down
CYP3A43	1.79282	-1.46746	3.21036e-05	Down
OGDHL	18.6723	-1.46714	1.55625e-10	Down
KLF10	15.3965	-1.46691	3.94255e-23	Down
RDH5	1.49596	-1.46427	3.54518e-12	Down
NFAM1	0.849937	-1.46414	1.10692e-09	Down
MT1B	0.307979	-1.46331	3.32589e-10	Down
PEMT	23.58	-1.45732	9.10181e-18	Down
EDNRB	4.4717	-1.45716	1.85038e-22	Down
MSRA	7.7012	-1.45687	2.62449e-28	Down
CD14	262.273	-1.45499	5.41007e-14	Down
PNRC1	36.1925	-1.45365	5.86976e-33	Down
GCGR	13.8527	-1.45363	0.000103287	Down
CAT	114.994	-1.4533	2.28622e-23	Down
PAIP2B	2.68726	-1.45224	6.36627e-14	Down
ST3GAL6	4.45639	-1.44794	2.80906e-21	Down
DNAJC12	8.42238	-1.44774	4.00664e-09	Down
NFIL3	25.2676	-1.44752	1.47723e-25	Down
PPM1K	0.834578	-1.44004	6.28706e-10	Down
SLC1A1	11.2802	-1.43938	6.91759e-09	Down
FRMD4B	1.93271	-1.43807	1.87644e-24	Down
TENT5A	4.99057	-1.43795	1.44952e-20	Down
COLEC11	16.9996	-1.43477	1.02595e-08	Down
FGG	1935.26	-1.43384	8.04554e-12	Down
SAA4	1.04108	-1.43116	1.70086e-07	Down
CCL4	2.94621	-1.4266	7.65093e-11	Down
IGFBP1	495.012	-1.4262	7.43995e-08	Down
SGCA	0.650246	-1.42221	4.35512e-05	Down
TEK	1.42606	-1.42158	4.19278e-12	Down
FGA	3171.06	-1.41857	3.06058e-12	Down
ACAT1	41.8841	-1.41755	1.13022e-25	Down
TLCD4	16.4414	-1.41561	5.90147e-19	Down
HSD17B6	216.605	-1.41478	1.40223e-09	Down
PON1	132.357	-1.41447	3.43181e-09	Down
PELI2	0.264003	-1.41295	0.0134254	Down
GADD45G	61.627	-1.41279	2.93831e-10	Down
AMDHD1	30.4707	-1.41259	7.60699e-12	Down
HAAO	58.7358	-1.40932	4.00201e-15	Down
SPRYD4	4.91531	-1.40833	2.76984e-33	Down
TIAM1	0.529678	-1.40638	2.60009e-06	Down
SLC46A3	13.8493	-1.4046	5.30009e-09	Down
NR1I2	6.39746	-1.40453	3.61059e-10	Down
PIM1	14.7254	-1.40433	4.28345e-19	Down
HMOX1	33.8607	-1.40421	2.23654e-11	Down
SCP2	55.5578	-1.40157	6.8778e-18	Down
KLHL15	2.15079	-1.39947	9.58378e-25	Down
MT-ATP6	7263.44	-1.39758	5.26001e-25	Down
GGT5	5.19551	-1.39574	2.67537e-09	Down
SELE	0.608314	-1.39514	0.00118521	Down
IGF1	0.928808	-1.39458	4.8007e-06	Down
ANGPTL1	2.11567	-1.39375	0.000122647	Down
SLC41A2	10.83	-1.39322	9.83204e-21	Down
BHLHE40	42.8882	-1.39103	5.4043e-19	Down
FAM149A	3.47076	-1.389	4.06642e-25	Down
SRD5A1	7.25596	-1.38899	2.48186e-16	Down
ATAD3C	0.848751	-1.38452	0.00159368	Down
LRRC19	0.16326	-1.38434	3.71442e-20	Down
FTCD	99.7224	-1.3832	7.02853e-10	Down
SLC35D1	13.2738	-1.38301	3.3716e-30	Down
SIGLEC1	1.58644	-1.38252	3.74281e-11	Down
CDA	25.0103	-1.38191	7.92028e-09	Down
RIPK4	5.09354	-1.37846	6.3999e-26	Down
MBNL2	12.073	-1.37804	4.09544e-24	Down
SORL1	5.45082	-1.37796	2.82655e-17	Down
GJC3	0.508028	-1.37667	1.90873e-05	Down
ALDH1B1	48.5352	-1.37447	5.91079e-17	Down
DMD	1.99266	-1.37444	2.66578e-20	Down
AXL	2.57884	-1.37373	1.11261e-15	Down
ERRFI1	77.862	-1.373	8.64695e-14	Down
APOA1	5430.13	-1.37144	6.57167e-08	Down
SUCNR1	0.882979	-1.37041	2.70391e-07	Down
C1S	342.543	-1.36937	2.15641e-18	Down
KLF6	23.4801	-1.36916	5.40363e-21	Down
MMUT	33.5449	-1.36824	1.11453e-24	Down
PRG4	30.0957	-1.36774	4.86059e-06	Down
CCL2	8.75328	-1.36731	4.91985e-08	Down
PXDC1	51.3679	-1.36262	7.96303e-30	Down
MLYCD	1.93623	-1.36202	1.45378e-20	Down
ADM	9.36512	-1.36059	1.68305e-12	Down
RNASE4	3.25617	-1.35995	6.74977e-13	Down
NR3C2	1.24866	-1.35985	1.54016e-13	Down
SLC27A2	59.4122	-1.35924	4.76862e-11	Down
GCDH	18.9341	-1.35868	4.52975e-19	Down
SPTBN2	3.27952	-1.35779	1.93928e-11	Down
SYNPO2	0.4871	-1.35515	0.000219857	Down
LDHD	41.107	-1.35487	2.84934e-14	Down
CTBS	0.597479	-1.35437	3.36983e-07	Down
SPART	1.37737	-1.3505	9.08822e-08	Down
SLC7A8	1.31409	-1.34969	4.82768e-07	Down
CA2	34.5208	-1.3462	1.47307e-10	Down
GIPC2	3.78638	-1.34277	3.29861e-16	Down
ADGRG6	7.84786	-1.34271	6.00126e-14	Down
HMGCL	30.7141	-1.34214	2.92009e-25	Down
MT-ND6	2919.5	-1.33951	2.2926e-13	Down
BDH2	3.11585	-1.33648	2.85979e-24	Down
SHMT1	33.9994	-1.33609	2.19488e-13	Down
NAT1	1.67779	-1.33544	1.80245e-17	Down
FGL1	404.461	-1.33467	2.57618e-07	Down
ERLIN1	21.4194	-1.33249	1.44813e-35	Down
F8	1.36555	-1.33016	1.30613e-12	Down
SLCO1B1	60.1421	-1.32678	2.17756e-10	Down
FOLH1	2.72234	-1.32449	1.80334e-12	Down
PSAT1	43.7173	-1.32352	4.42482e-13	Down
ANTXR2	3.30791	-1.32182	3.28058e-27	Down
EHHADH	47.4598	-1.32158	9.63046e-12	Down
PRKCB	0.289527	-1.31978	0.00611552	Down
SPRR1A	0.288364	-1.31946	4.3193e-12	Down
WDR72	3.24244	-1.31841	4.04283e-06	Down
EFHD1	8.73608	-1.31679	2.18727e-06	Down
ACADM	24.2823	-1.31671	4.18145e-19	Down
TMPRSS2	6.32098	-1.31606	1.71637e-17	Down
ATP11C	4.02237	-1.31393	4.86406e-18	Down
XDH	11.8743	-1.31264	1.82467e-08	Down
PTGIR	0.839945	-1.31061	6.19267e-08	Down
SERPINF2	556.43	-1.3105	5.33303e-13	Down
CNGA1	3.94461	-1.30957	1.41362e-07	Down
TAT	158.144	-1.30809	0.000188601	Down
DLC1	2.84483	-1.30799	3.45639e-23	Down
MT-ND4	10715.5	-1.30446	2.04513e-21	Down
MAP2K3	16.8496	-1.30344	1.89008e-35	Down
RGS18	0.209893	-1.30167	0.0218589	Down
SDC4	170.121	-1.30024	1.74539e-23	Down
FAM151A	2.31873	-1.29933	0.0201202	Down
INHBC	39.7906	-1.29899	9.63561e-11	Down
DEPDC7	8.25261	-1.29745	2.62317e-15	Down
CD300A	2.2254	-1.29742	1.48745e-13	Down
TRPV4	2.03867	-1.29573	5.21182e-05	Down
PTGER2	0.336094	-1.29492	0.00386548	Down
ARHGEF26	4.93557	-1.29344	2.91399e-15	Down
ALAS1	121.703	-1.2898	4.14635e-13	Down
DNAJC25	8.13078	-1.28813	1.20987e-28	Down
MT-ND5	1990.99	-1.2875	9.7337e-13	Down
MAFF	4.5868	-1.28623	8.21402e-15	Down
PCK2	113.072	-1.28489	4.769e-12	Down
AQP7	2.23444	-1.28475	8.21405e-19	Down
SPATA18	0.986244	-1.28446	0.000244364	Down
THBD	3.04394	-1.28445	2.00587e-11	Down
ASCL1	1.30984	-1.2826	7.67937e-10	Down
PDE6G	0.975591	-1.28219	2.66638e-08	Down
MMAA	2.17815	-1.28209	4.86468e-20	Down
TTC39B	0.81647	-1.28121	3.09273e-08	Down
GAS1	0.541264	-1.27939	0.00145108	Down
RIDA	213.37	-1.27834	8.36144e-12	Down
FGL2	2.9084	-1.27621	1.48681e-11	Down
IER2	15.2639	-1.27614	1.93574e-20	Down
UGT1A1	17.072	-1.27569	4.83503e-06	Down
CFI	16.7235	-1.27422	3.57816e-15	Down
PGM1	42.5063	-1.27406	1.46764e-27	Down
MCL1	57.3307	-1.27291	4.35466e-36	Down
GAREM1	1.49908	-1.27219	1.22598e-12	Down
GPHN	5.03071	-1.2721	1.77755e-18	Down
SLC28A1	13.2128	-1.27183	9.94496e-06	Down
PIK3C2G	1.68844	-1.27038	3.73945e-11	Down
RASD1	31.642	-1.26849	1.74886e-06	Down
AMN	9.51928	-1.26759	4.0023e-05	Down
C1orf162	2.98812	-1.2666	3.60446e-13	Down
DPYS	70.5568	-1.26615	1.58325e-08	Down
GC	1386.74	-1.26501	6.22554e-15	Down
PDCD1LG2	0.546738	-1.26373	0.00232682	Down
CCT6B	0.43003	-1.26327	0.000125918	Down
SERPING1	370.906	-1.26256	5.91079e-17	Down
PHYHD1	6.02177	-1.26175	1.29029e-06	Down
IVD	26.0863	-1.26111	2.97726e-28	Down
SLC4A4	3.48261	-1.26047	3.07812e-08	Down
CHRNE	0.464771	-1.26029	8.00018e-05	Down
CPT2	2.84587	-1.25977	1.07371e-23	Down
ECHS1	469.463	-1.25936	2.16238e-22	Down
SSC5D	0.382249	-1.25813	0.00469522	Down
MTMR9	0.670232	-1.25779	6.5975e-07	Down
ATF5	189.872	-1.25516	1.07098e-05	Down
PROS1	38.3901	-1.25489	6.62068e-22	Down
EIF4E3	0.868505	-1.25326	2.94699e-08	Down
MTHFD1	15.1981	-1.25206	3.03638e-13	Down
CCDC3	4.00471	-1.252	9.21352e-11	Down
MT-CYB	7469.67	-1.25118	1.16374e-18	Down
NTN4	3.70021	-1.25069	1.86846e-12	Down
GBP7	9.04083	-1.24782	5.5424e-06	Down
GRHPR	49.4715	-1.24657	1.60723e-17	Down
TLR3	1.28734	-1.2452	4.77441e-11	Down
PDK4	40.0027	-1.24514	1.92928e-06	Down
FNIP2	4.45792	-1.24478	7.66193e-13	Down
FAHD2A	5.96556	-1.24302	3.75476e-35	Down
AGXT	339.338	-1.23944	5.69138e-08	Down
KRT6B	0.220731	-1.23621	9.63853e-16	Down
ACACB	6.70937	-1.23496	9.76117e-16	Down
RMDN2	1.79803	-1.23405	2.25455e-15	Down
IDNK	9.10133	-1.23392	2.2797e-19	Down
ACSM2A	28.162	-1.23197	1.05124e-07	Down
OAS2	6.46371	-1.23112	1.20708e-07	Down
FHL2	1.97619	-1.23051	3.38342e-08	Down
FAM110C	4.18084	-1.23045	1.31568e-12	Down
CBR4	6.4016	-1.23007	4.395e-25	Down
FETUB	43.4776	-1.22893	4.04748e-05	Down
DCUN1D3	1.64026	-1.22863	2.17443e-14	Down
FXN	1.44563	-1.22816	1.57639e-12	Down
GATM	114.565	-1.22767	3.85718e-11	Down
LILRB1	0.683727	-1.22722	3.40382e-05	Down
ACOT12	16.8789	-1.22672	1.31263e-07	Down
APOC3	5136.07	-1.22647	3.5222e-07	Down
CYP2C18	17.4248	-1.22324	5.88244e-08	Down
CISH	7.38263	-1.22182	6.04395e-13	Down
ADGRA3	6.23485	-1.22178	9.93169e-13	Down
LEAP2	91.8647	-1.21955	9.93972e-09	Down
MYC	10.5833	-1.21836	1.13047e-09	Down
SERPINA4	130.081	-1.21832	1.33703e-08	Down
HMGCS2	539.098	-1.21688	6.06022e-09	Down
NUGGC	4.45565	-1.21652	5.40445e-07	Down
KLF11	6.3471	-1.21641	1.07759e-20	Down
F11	15.9635	-1.21583	7.69113e-11	Down
APCS	1006.07	-1.212	7.84102e-07	Down
SLC13A5	26.2937	-1.21177	1.81728e-06	Down
SLC16A2	18.2815	-1.2115	1.98858e-10	Down
BGN	109.341	-1.2081	1.04427e-07	Down
JDP2	1.85062	-1.20692	5.45187e-15	Down
HIVEP1	1.6029	-1.20557	1.32169e-13	Down
ANGPTL3	109.705	-1.20517	5.86601e-10	Down
FMO2	0.335369	-1.20501	0.00747884	Down
PLEK2	7.25013	-1.20476	0.000149502	Down
TGFBR3	3.10697	-1.20457	5.00516e-11	Down
HRG	474.293	-1.20214	4.93185e-05	Down
SERPINA10	48.8887	-1.20022	2.74782e-14	Down
NSUN6	6.9891	-1.19924	6.89961e-26	Down
SLC6A12	10.4135	-1.19901	8.07808e-08	Down
AR	7.31942	-1.19839	4.79506e-08	Down
CARMIL3	0.17117	-1.19726	6.86024e-15	Down
FCGR3A	12.5147	-1.19669	1.89282e-08	Down
CPS1	158.235	-1.19648	0.000114396	Down
ABCA9	0.644365	-1.19617	1.75053e-05	Down
PEX11G	6.07121	-1.19552	1.33124e-15	Down
TAGAP	0.439192	-1.1955	0.00187615	Down
MT1A	43.6308	-1.19536	0.00107216	Down
SOWAHC	9.12867	-1.19532	1.04403e-26	Down
SLC2A2	125.568	-1.195	9.83494e-09	Down
MT-ND4L	2824.2	-1.19437	1.0605e-09	Down
DUSP10	14.1778	-1.19234	2.36644e-16	Down
GABRP	0.296325	-1.192	2.75946e-08	Down
MPEG1	5.74276	-1.1909	5.2457e-12	Down
MYO1B	26.636	-1.19079	1.95078e-20	Down
SULT1A1	8.08164	-1.1904	3.3348e-11	Down
FAXDC2	12.6846	-1.18923	3.92853e-12	Down
TMEM45A	7.14834	-1.18901	4.73142e-05	Down
SLC39A5	41.5645	-1.18842	1.34316e-05	Down
CRP	1201.52	-1.18776	0.00561973	Down
IFIT1	10.9685	-1.18517	5.7979e-07	Down
MT-ND3	6446.82	-1.18491	1.02162e-15	Down
RUNDC3B	1.77812	-1.18485	1.24246e-08	Down
MAN1A1	32.2775	-1.18376	1.40237e-18	Down
ACOX2	30.1408	-1.18262	2.42363e-12	Down
FMO3	113.475	-1.18132	6.74676e-07	Down
WEE1	3.84787	-1.1791	1.36122e-18	Down
OASL	7.91346	-1.1783	1.49027e-06	Down
KLF4	3.44427	-1.17697	1.12585e-07	Down
OTC	67.0544	-1.1768	3.46954e-06	Down
CES3	7.93482	-1.1765	3.70374e-08	Down
MAP2K1	11.3562	-1.17609	2.13408e-48	Down
CD274	0.447193	-1.17532	0.00570207	Down
GPR65	0.242163	-1.17505	0.0161095	Down
MT-ND1	5645.09	-1.17427	6.62618e-18	Down
PLA2G5	0.751671	-1.17426	5.09134e-06	Down
ADK	11.4627	-1.17349	2.26302e-26	Down
TENT5C	2.17239	-1.17207	3.41857e-09	Down
CD180	0.311755	-1.17171	0.00625072	Down
SLC9A9	1.03413	-1.17154	3.40218e-07	Down
ZCCHC24	6.5228	-1.17144	9.12303e-25	Down
CYP2J2	28.0595	-1.17139	1.22489e-11	Down
SULT2A1	305.18	-1.16955	6.1835e-06	Down
CD300C	0.478047	-1.16735	0.000235327	Down
GSTA2	157.303	-1.16698	0.00256654	Down
SYDE2	0.228142	-1.16653	0.0092544	Down
SATB1	0.82213	-1.16639	7.45243e-07	Down
MPDZ	4.94711	-1.16512	1.01913e-10	Down
UGP2	45.702	-1.16392	3.35065e-16	Down
C11orf54	10.5172	-1.16253	2.69572e-20	Down
GCKR	17.4274	-1.16238	7.24473e-11	Down
EYA2	0.317965	-1.16203	2.20282e-07	Down
SULT1E1	1.78283	-1.16122	0.00173903	Down
NCOR1	3.82568	-1.16072	1.22576e-24	Down
MLIP	2.25732	-1.15761	2.83627e-06	Down
CITED2	15.3615	-1.15691	2.49774e-15	Down
APOL6	11.6329	-1.15545	7.52608e-18	Down
IL2RB	1.81401	-1.15327	1.36341e-06	Down
TNFSF11	0.458475	-1.15234	0.00549542	Down
TREH	1.52822	-1.15205	0.00297189	Down
GSPT2	2.86903	-1.15142	5.51589e-06	Down
LARP1B	3.0581	-1.1486	4.24512e-21	Down
ANG	171.771	-1.14848	3.85455e-07	Down
MRC1	6.54507	-1.14777	7.7692e-05	Down
C5AR1	3.00173	-1.14729	1.33865e-11	Down
NRBF2	12.8258	-1.14711	4.44068e-45	Down
GATA3	0.373623	-1.14703	0.0259467	Down
PALM2AKAP2	3.30399	-1.14616	1.19861e-21	Down
SGK1	7.09654	-1.14548	4.23943e-09	Down
DBT	3.26917	-1.14526	2.50782e-22	Down
PPP1R1A	20.6943	-1.14322	6.82831e-05	Down
LECT2	23.568	-1.14299	0.000157622	Down
STAB1	5.0522	-1.14252	6.40301e-13	Down
ALDH4A1	116.789	-1.14224	2.31728e-14	Down
FCRL6	0.178166	-1.14054	6.04031e-11	Down
CLEC7A	0.63274	-1.13821	0.000242331	Down
KANK4	0.430128	-1.13689	0.0482806	Down
CNTN3	0.368427	-1.13662	0.00239314	Down
CPN2	85.7105	-1.13534	1.66694e-09	Down
ITIH1	393.952	-1.13522	2.21979e-09	Down
TMEM25	1.50768	-1.13476	7.91382e-08	Down
RGN	57.5298	-1.13412	1.2394e-10	Down
RAPH1	0.355797	-1.13377	0.00200922	Down
SPATA6L	0.295407	-1.13311	0.00318121	Down
SERPINA1	4618.96	-1.13217	3.72399e-12	Down
TTPA	25.6125	-1.13028	3.40218e-07	Down
IFI44L	1.21898	-1.12942	0.0140279	Down
ART4	4.10062	-1.1284	8.36701e-08	Down
ITGAD	0.286513	-1.12825	2.41304e-25	Down
LIPG	3.42278	-1.1282	8.57215e-09	Down
FRMD6	1.14655	-1.12599	6.70182e-08	Down
SMAD6	0.76392	-1.12495	5.15753e-06	Down
QDPR	41.3087	-1.12464	5.09083e-16	Down
ACOT2	14.7706	-1.12458	3.36398e-18	Down
ABHD6	10.2582	-1.12431	1.73194e-17	Down
NR0B2	60.2154	-1.12391	1.48719e-07	Down
ANO1	10.19	-1.12291	5.40048e-05	Down
TEC	0.579143	-1.12232	9.77109e-05	Down
PLPBP	14.1046	-1.12114	1.10366e-24	Down
SORD	15.2657	-1.12061	3.9149e-10	Down
TKFC	20.3066	-1.12028	5.59339e-08	Down
FNDC4	27.7124	-1.1192	1.53181e-08	Down
CRISPLD2	2.42678	-1.11905	2.71628e-05	Down
ZFP36L1	46.6886	-1.11883	5.97221e-27	Down
CTF1	0.537517	-1.11827	0.0049631	Down
SRGN	29.7624	-1.11737	2.53601e-10	Down
GNPNAT1	5.5199	-1.11711	5.2427e-24	Down
MXRA5	0.941134	-1.11706	0.00396999	Down
SOX5	0.830741	-1.11619	2.43245e-06	Down
HABP2	86.8769	-1.11618	2.37418e-07	Down
COBLL1	4.92887	-1.11581	5.90601e-13	Down
MTTP	32.9339	-1.11567	4.61399e-09	Down
ARG1	179.274	-1.11507	1.16666e-05	Down
CMBL	38.0397	-1.11426	4.73479e-09	Down
HPGD	17.6156	-1.114	0.00243524	Down
SMIM14	30.6298	-1.1134	1.62302e-17	Down
TM6SF2	4.41561	-1.11266	6.88114e-07	Down
PODN	1.70419	-1.11046	0.000910974	Down
GJB2	12.7766	-1.10908	1.51013e-09	Down
ENPEP	6.02787	-1.10851	1.06098e-09	Down
TFF2	1.99912	-1.10621	1.5146e-11	Down
GABARAPL1	24.6988	-1.10559	2.74195e-11	Down
FABP1	561.685	-1.10526	0.00010647	Down
SEMA6D	0.20692	-1.105	7.50626e-08	Down
SLC16A10	0.706543	-1.10402	0.000105517	Down
MT-ND2	5701.19	-1.10393	1.10991e-14	Down
EVA1A	20.4636	-1.1028	1.05288e-11	Down
GLUD1	140.608	-1.10193	5.94162e-12	Down
FERMT2	6.87319	-1.1019	3.65684e-28	Down
PDLIM5	8.056	-1.10123	2.90162e-24	Down
TAPT1	4.50098	-1.10048	2.43278e-27	Down
CMPK2	1.9077	-1.10021	1.27743e-05	Down
SAMSN1	0.597194	-1.09961	0.000760951	Down
CFL2	15.0865	-1.0986	6.69013e-22	Down
MYCT1	2.16448	-1.098	1.59946e-13	Down
ADCY1	1.42516	-1.0969	0.0172575	Down
PPARGC1A	5.95348	-1.09689	1.31274e-05	Down
FHL1	3.57033	-1.0961	1.41364e-08	Down
FAM167B	6.05775	-1.09541	1.98526e-14	Down
PRODH2	33.4551	-1.09424	1.14721e-07	Down
PRELP	3.93735	-1.09363	0.0007765	Down
MT-CO1	12220.2	-1.09359	2.53676e-15	Down
SUCLG2	46.6544	-1.09328	4.95645e-20	Down
CRYBG1	1.44174	-1.09259	3.32061e-09	Down
CDNF	1.50996	-1.09235	7.78625e-10	Down
C1QB	88.2351	-1.09223	3.60591e-07	Down
GPR180	1.24433	-1.0913	7.09548e-08	Down
C1QC	76.9189	-1.09022	6.35641e-08	Down
NADK2	35.3711	-1.0898	3.70994e-15	Down
SLC31A1	22.6277	-1.08719	2.02228e-24	Down
DAO	15.5363	-1.08586	3.09397e-06	Down
ABLIM3	9.35102	-1.08578	1.40999e-13	Down
AVPI1	19.5707	-1.0853	3.34356e-15	Down
MYD88	12.5125	-1.08484	1.29361e-37	Down
DHTKD1	30.7959	-1.08452	1.37047e-13	Down
INHBA	1.70563	-1.08446	5.85411e-06	Down
DHRS1	14.8396	-1.08397	1.64254e-10	Down
A2M	413.208	-1.08281	2.40187e-06	Down
CPB2	81.2307	-1.08246	5.03129e-11	Down
AMBP	3387.67	-1.08226	3.60743e-10	Down
DMRTA1	1.92155	-1.0813	5.23037e-11	Down
GBP1	11.6126	-1.08054	2.10146e-09	Down
CHST7	2.86854	-1.07913	6.62524e-09	Down
GREM2	5.30266	-1.07899	0.00930243	Down
AGMAT	26.4143	-1.07869	1.36677e-14	Down
SEC24B	7.68042	-1.07747	2.07917e-18	Down
RBP4	3792.41	-1.0769	1.12583e-08	Down
DCXR	385.02	-1.07567	2.77559e-06	Down
SOCS6	5.1718	-1.07421	1.05668e-28	Down
IGFBP4	449.777	-1.07177	3.06463e-14	Down
TMEM47	4.6348	-1.07137	9.70519e-09	Down
HBA1	0.182774	-1.06898	1.0173e-07	Down
GPAT3	4.61513	-1.06843	2.43964e-06	Down
TF	279.266	-1.06787	4.7615e-08	Down
RND1	15.9826	-1.06665	2.7013e-07	Down
LPIN2	27.6831	-1.06664	2.38099e-12	Down
KIAA0040	4.5169	-1.06561	1.10802e-12	Down
PRKAG2	1.51392	-1.06464	2.50933e-09	Down
TFR2	160.496	-1.06398	3.19705e-09	Down
ETFRF1	11.7961	-1.06391	4.61573e-24	Down
PLAAT3	17.6223	-1.06264	5.49268e-10	Down
SHPK	1.57925	-1.06248	1.60423e-09	Down
ARL5B	6.80875	-1.06125	2.22839e-22	Down
CD81	72.3888	-1.06106	3.67913e-15	Down
CSF1R	5.9236	-1.05996	1.28495e-08	Down
FAH	27.181	-1.05992	1.60042e-17	Down
BLNK	3.19261	-1.05968	2.80966e-16	Down
TSC22D2	2.23759	-1.05947	1.2346e-13	Down
FAM229B	2.1196	-1.05907	1.47369e-09	Down
CCDC25	6.71766	-1.05793	1.02049e-22	Down
APOH	3450.56	-1.05781	1.06612e-07	Down
PTPN3	4.75485	-1.05773	1.10446e-25	Down
NCOA7	5.38872	-1.05705	5.5449e-10	Down
CCL4L2	2.33646	-1.05551	1.9755e-05	Down
KDM6B	3.54834	-1.05441	7.67221e-19	Down
HERC6	1.54829	-1.05441	1.35549e-05	Down
MT-ATP8	1346.94	-1.0535	8.51377e-08	Down
RBP5	37.2245	-1.05329	1.10797e-06	Down
NAP1L5	1.82545	-1.05326	2.42411e-10	Down
ARHGAP15	0.82516	-1.0532	8.31923e-05	Down
TSPAN7	3.80598	-1.0527	1.07123e-09	Down
A1CF	19.117	-1.05168	5.4399e-20	Down
PINK1	4.43042	-1.04773	1.02978e-14	Down
RTL5	1.10118	-1.04737	0.000247446	Down
SLC2A9	2.7791	-1.04708	4.07699e-06	Down
CLEC4E	0.350955	-1.04577	0.0380279	Down
HMGN5	2.25664	-1.04459	3.64073e-06	Down
ADRB2	3.86994	-1.04459	1.6114e-06	Down
ADAMTSL3	1.65672	-1.04408	1.33947e-05	Down
COX6A2	1.66528	-1.04292	0.00143	Down
TERB2	0.236875	-1.04282	9.59479e-06	Down
APOL1	67.1342	-1.04223	4.39139e-12	Down
DUSP2	2.15141	-1.04169	2.99009e-05	Down
ANKS4B	5.97233	-1.04135	6.83527e-14	Down
HEY2	2.19474	-1.04124	1.89446e-09	Down
ETFBKMT	0.818178	-1.03965	2.39298e-05	Down
LIPC	24.7702	-1.03902	9.97557e-08	Down
GOT1	134.979	-1.03808	5.00717e-09	Down
GSTM5	0.222402	-1.03735	3.61685e-15	Down
MST1	37.4619	-1.03726	1.44618e-10	Down
USP38	3.4524	-1.03691	1.24186e-18	Down
SLC6A13	2.05841	-1.03585	0.000160574	Down
GOT2	75.5207	-1.03529	5.24745e-14	Down
MIDEAS	1.37992	-1.03527	1.47939e-08	Down
SLCO2B1	20.6937	-1.03507	3.35934e-08	Down
P2RX3	0.188869	-1.03411	2.22725e-05	Down
PPP1R1C	0.682127	-1.03392	0.00431829	Down
IL27	5.03861	-1.03377	8.60414e-07	Down
SLC25A25	17.7078	-1.03325	3.04996e-07	Down
CA13	0.568485	-1.03312	0.000789084	Down
CBS	1.0812	-1.03271	4.23149e-06	Down
ZNF330	9.10956	-1.03226	4.81506e-32	Down
SLC16A5	0.633043	-1.03215	0.00262059	Down
GLT1D1	7.22484	-1.03205	1.51102e-06	Down
EPB41L3	0.373198	-1.0292	0.0195512	Down
FYB2	2.18111	-1.0271	8.57215e-09	Down
FLRT3	2.72861	-1.02675	6.98982e-06	Down
ARAP2	0.730604	-1.02634	6.14523e-05	Down
ZMYND12	1.24198	-1.02573	1.51388e-06	Down
F2	600.347	-1.02511	5.46901e-09	Down
KHK	42.8558	-1.02451	5.47348e-09	Down
FXYD6	0.694864	-1.02401	0.000148046	Down
AMOTL2	3.74962	-1.02398	1.09559e-09	Down
DPYD	6.91923	-1.02396	7.39512e-12	Down
SC5D	13.9201	-1.02368	3.09324e-10	Down
C2orf88	0.37348	-1.02324	0.0142483	Down
SPSB1	14.3373	-1.02281	1.30194e-10	Down
PIPOX	90.8224	-1.02219	2.13071e-08	Down
RAMP3	10.53	-1.02176	7.4338e-08	Down
IL6ST	21.2324	-1.02175	9.26936e-24	Down
PTPRB	1.07373	-1.02068	2.72012e-06	Down
PIGV	3.90337	-1.02022	1.07357e-19	Down
TTC7B	0.561699	-1.01993	0.000762232	Down
C3	1425.82	-1.01955	2.13806e-11	Down
PHYH	89.9667	-1.01936	2.44338e-10	Down
CMTM6	20.4977	-1.0188	1.52994e-22	Down
TANGO6	2.50571	-1.01821	1.46284e-13	Down
DGAT2	17.5238	-1.01483	9.82023e-08	Down
SLC25A20	36.514	-1.01374	1.90243e-16	Down
LURAP1L	11.0325	-1.01338	4.65007e-09	Down
LONRF1	1.48903	-1.01329	1.44009e-08	Down
SERPINA3	2.81905	-1.01225	0.000174377	Down
HSD11B1	229.671	-1.0105	0.00495046	Down
TBXAS1	1.20686	-1.01021	2.22662e-06	Down
UBALD1	8.09353	-1.00999	6.23424e-26	Down
KLF9	21.8252	-1.00989	3.53373e-09	Down
KLHL2	5.08038	-1.00872	6.64508e-17	Down
CX3CR1	0.281709	-1.00853	0.0400723	Down
RAB20	19.6532	-1.00797	1.01037e-11	Down
PHLDB2	2.59087	-1.00688	3.65825e-13	Down
FILIP1L	2.44308	-1.00588	8.49489e-08	Down
HIBCH	7.39731	-1.00578	1.58574e-19	Down
ABHD2	21.6845	-1.00442	4.6149e-11	Down
FYN	2.99458	-1.00303	5.21948e-12	Down
ADI1	81.1386	-1.00153	3.39195e-11	Down
HES1	20.6333	-1.00141	5.06874e-14	Down
AK3	28.7182	-1.00077	6.12605e-18	Down
GADD45A	35.8935	-1.00023	1.6125e-10	Down
TUBA1B	10.3058	1.00298	7.44943e-10	Up
RHOBTB1	5.07578	1.11995	0.00138147	Up
SHCBP1	0.516319	1.19175	0.00299883	Up
CAD	3.67416	1.31479	1.95486e-09	Up
RHOV	0.763124	1.45919	9.64339e-18	Up
DCDC2	6.12141	1.5908	2.91336e-05	Up
HMGA1	32.953	1.6609	2.40933e-20	Up
ZNF605	0.762846	1.69941	1.14825e-07	Up
ATAD2	6.29943	1.71331	1.17911e-13	Up
TP53I3	9.95974	1.81588	1.88139e-15	Up
FERMT1	0.917006	1.87789	1.07301e-05	Up
APLP1	0.89016	1.88003	0.003698	Up
C20orf204	0.933401	1.92665	0.00327649	Up
CSPG4	1.23653	1.97878	2.35089e-09	Up
TDGF1	2.67682	2.66926	1.19833e-07	Up

## Sheet: S3
Table S3. Results of the PPI analysis via Cytoscape.
AverageShortestPathLength	BetweennessCentrality	ClosenessCentrality	ClusteringCoefficient	Degree	Eccentricity	IsSingleNode	name	NeighborhoodConnectivity	NumberOfDirectedEdges	NumberOfUndirectedEdges	PartnerOfMultiEdgedNodePairs	Radiality	selected	SelfLoops	shared name	Stress	TopologicalCoefficient
1.61963	0.191821	0.617424	0.201081	150	4	FALSE	ALB	21.0267	0	150	75	0.991738	FALSE	0	ALB	40000	0.14094
1.90184	0.0426854	0.525806	0.287526	88	4	FALSE	CYP3A4	22.2955	0	88	44	0.987975	FALSE	0	CYP3A4	11096	0.161561
1.89571	0.0459309	0.527508	0.302326	86	4	FALSE	IL1B	23.0698	0	86	43	0.988057	FALSE	0	IL1B	11164	0.168223
1.98773	0.0283703	0.503086	0.361905	72	4	FALSE	APOC3	23.3611	0	72	36	0.98683	FALSE	0	APOC3	8424	0.176978
1.93252	0.0365864	0.51746	0.337815	70	3	FALSE	ESR1	23	0	70	35	0.987566	FALSE	0	ESR1	8638	0.165468
2.06135	0.014992	0.485119	0.402852	68	5	FALSE	APOA1	24.2059	0	68	34	0.985849	FALSE	0	APOA1	4686	0.195209
1.94479	0.0355821	0.514196	0.324421	68	4	FALSE	IGF1	22.5588	0	68	34	0.987403	FALSE	0	IGF1	8350	0.163257
1.95706	0.0254234	0.510972	0.361854	68	4	FALSE	PTGS2	24.0294	0	68	34	0.987239	FALSE	0	PTGS2	6886	0.175397
2.06135	0.0148875	0.485119	0.416667	66	5	FALSE	SERPINA1	25.1818	0	66	33	0.985849	FALSE	0	SERPINA1	4774	0.201455
1.92025	0.0313336	0.520767	0.32197	66	4	FALSE	FABP1	26.5758	0	66	33	0.98773	FALSE	0	FABP1	11672	0.183281
1.94479	0.0194042	0.514196	0.367424	66	4	FALSE	CYP2E1	23.2424	0	66	33	0.987403	FALSE	0	CYP2E1	5880	0.16484
2.11656	0.0272717	0.472464	0.405242	64	4	FALSE	EHHADH	19.6562	0	64	32	0.985112	FALSE	0	EHHADH	8476	0.16945
1.92025	0.0396287	0.520767	0.324597	64	4	FALSE	PPARGC1A	25.875	0	64	32	0.98773	FALSE	0	PPARGC1A	12540	0.177226
2.00613	0.0243443	0.498471	0.397177	64	4	FALSE	JUN	22.4062	0	64	32	0.986585	FALSE	0	JUN	7222	0.17104
2.17178	0.00798047	0.460452	0.48172	62	5	FALSE	A2M	24.5806	0	62	31	0.984376	FALSE	0	A2M	2654	0.221447
2.04908	0.0106793	0.488024	0.455914	62	4	FALSE	F2	26.6774	0	62	31	0.986012	FALSE	0	F2	4268	0.210058
1.95092	0.0441306	0.512579	0.326882	62	4	FALSE	PCK1	22.5484	0	62	31	0.987321	FALSE	0	PCK1	10916	0.159689
2.07362	0.00827312	0.482249	0.452874	60	4	FALSE	SERPINE1	26.3	0	60	30	0.985685	FALSE	0	SERPINE1	3296	0.213821
2.03067	0.00923908	0.492447	0.448276	60	4	FALSE	CCL2	26.5	0	60	30	0.986258	FALSE	0	CCL2	3820	0.205426
2.15337	0.0105728	0.464387	0.485057	60	4	FALSE	FGA	23.2667	0	60	30	0.984622	FALSE	0	FGA	4000	0.207738
2.20859	0.0100698	0.452778	0.497537	58	4	FALSE	ACADL	20.8966	0	58	29	0.983885	FALSE	0	ACADL	5038	0.200928
2.1411	0.0246792	0.467049	0.374384	58	4	FALSE	HMGCS2	21.4828	0	58	29	0.984785	FALSE	0	HMGCS2	6436	0.185196
1.99387	0.0271347	0.501538	0.396552	58	4	FALSE	MYC	21.7586	0	58	29	0.986748	FALSE	0	MYC	6702	0.15999
2.15337	0.0102111	0.464387	0.412698	56	5	FALSE	PON1	26.5357	0	56	28	0.984622	FALSE	0	PON1	3226	0.228756
2.2454	0.00675794	0.445355	0.555556	56	5	FALSE	C3	25.0714	0	56	28	0.983395	FALSE	0	C3	3468	0.248232
2.22086	0.0180945	0.450276	0.444444	56	4	FALSE	ACSL1	20.4286	0	56	28	0.983722	FALSE	0	ACSL1	4980	0.19958
2.06748	0.0205697	0.48368	0.386243	56	4	FALSE	FOS	20.75	0	56	28	0.985767	FALSE	0	FOS	5638	0.165714
2.09202	0.0116553	0.478006	0.441799	56	4	FALSE	CYP1A2	23.9643	0	56	28	0.98544	FALSE	0	CYP1A2	3358	0.196429
2.04908	0.00971857	0.488024	0.478632	54	4	FALSE	CYP2B6	24.4444	0	54	27	0.986012	FALSE	0	CYP2B6	3470	0.186599
2.23926	0.00806981	0.446575	0.544615	52	4	FALSE	ACADM	21.4231	0	52	26	0.983476	FALSE	0	ACADM	3596	0.211729
2.16564	0.00819649	0.461756	0.430769	52	4	FALSE	UGT1A1	22	0	52	26	0.984458	FALSE	0	UGT1A1	2784	0.196429
2.22086	0.0029008	0.450276	0.583333	50	5	FALSE	FGB	25.68	0	50	25	0.983722	FALSE	0	FGB	1434	0.237778
2.22086	0.00389044	0.450276	0.566667	50	5	FALSE	FGG	24.96	0	50	25	0.983722	FALSE	0	FGG	1756	0.231111
2.29448	0.00479944	0.435829	0.6	50	4	FALSE	CPT2	21.8	0	50	25	0.98274	FALSE	0	CPT2	3130	0.229474
2.20859	0.0129533	0.452778	0.38	50	5	FALSE	UGT2B10	22.68	0	50	25	0.983885	FALSE	0	UGT2B10	3550	0.208073
2.1227	0.00825182	0.471098	0.473333	50	5	FALSE	NR1I2	25.44	0	50	25	0.985031	FALSE	0	NR1I2	2920	0.206829
2.06135	0.0267027	0.485119	0.383333	50	5	FALSE	APOA5	24.68	0	50	25	0.985849	FALSE	0	APOA5	5868	0.186667
2.43558	0.00615383	0.410579	0.547101	48	4	FALSE	ACAA2	19.3333	0	48	24	0.980859	FALSE	0	ACAA2	1906	0.254386
2.11656	0.0328385	0.472464	0.192029	48	4	FALSE	EPHX2	19.875	0	48	24	0.985112	FALSE	0	EPHX2	7800	0.161247
2.04294	0.0101749	0.489489	0.503623	48	4	FALSE	HMOX1	27.4583	0	48	24	0.986094	FALSE	0	HMOX1	3108	0.206454
2.3681	0.00729943	0.42228	0.549407	46	4	FALSE	ACAA1	20.2174	0	46	23	0.981759	FALSE	0	ACAA1	2818	0.23734
2.3681	0.00772823	0.42228	0.497835	44	4	FALSE	ACOX2	20.5455	0	44	22	0.981759	FALSE	0	ACOX2	2544	0.233471
2.18405	0.0132366	0.457865	0.411255	44	4	FALSE	DGAT2	21.9091	0	44	22	0.984213	FALSE	0	DGAT2	3326	0.191786
2.08589	0.0119676	0.479412	0.359307	44	5	FALSE	LIPC	23.8182	0	44	22	0.985521	FALSE	0	LIPC	3250	0.180441
2.23313	0.00817641	0.447802	0.542857	42	4	FALSE	EGR1	24.381	0	42	21	0.983558	FALSE	0	EGR1	3044	0.223678
2.3865	0.00191725	0.419023	0.704762	42	5	FALSE	C9	25.2857	0	42	21	0.981513	FALSE	0	C9	1212	0.287338
2.31902	0.00227511	0.431217	0.633333	42	5	FALSE	MBL2	26.4286	0	42	21	0.982413	FALSE	0	MBL2	1092	0.275298
2.27607	0.015426	0.439353	0.47619	42	4	FALSE	ACACB	21.381	0	42	21	0.982986	FALSE	0	ACACB	3762	0.215969
2.27607	0.00394786	0.439353	0.621053	40	5	FALSE	APCS	27.95	0	40	20	0.982986	FALSE	0	APCS	1672	0.26875
2.3865	0.0041503	0.419023	0.652632	40	5	FALSE	ACADS	21.5	0	40	20	0.981513	FALSE	0	ACADS	1682	0.247126
2.07362	0.0274438	0.482249	0.421053	40	4	FALSE	ARG1	24.1	0	40	20	0.985685	FALSE	0	ARG1	5234	0.182576
2.3865	0.0068537	0.419023	0.468421	40	4	FALSE	HMGCL	20.1	0	40	20	0.981513	FALSE	0	HMGCL	1802	0.233721
2.2454	0.00788944	0.445355	0.526316	40	5	FALSE	CYP4A11	25.05	0	40	20	0.983395	FALSE	0	CYP4A11	2894	0.229817
2.28221	0.00354521	0.438172	0.505263	40	5	FALSE	UGT2B7	21.55	0	40	20	0.982904	FALSE	0	UGT2B7	1360	0.211275
2.28221	0.00212213	0.438172	0.652632	40	5	FALSE	CYP2A6	23.8	0	40	20	0.982904	FALSE	0	CYP2A6	844	0.233333
2.19018	0.00234445	0.456583	0.684211	40	5	FALSE	CYP2C19	26.05	0	40	20	0.984131	FALSE	0	CYP2C19	1166	0.22265
2.20245	0.00280445	0.454039	0.660819	38	5	FALSE	CYP2C8	26.8947	0	38	19	0.983967	FALSE	0	CYP2C8	1222	0.231851
2.23926	0.00738973	0.446575	0.339181	38	5	FALSE	SLC27A5	25.4737	0	38	19	0.983476	FALSE	0	SLC27A5	2866	0.225431
2.04294	0.0137124	0.489489	0.409357	38	4	FALSE	PLIN2	27.5789	0	38	19	0.986094	FALSE	0	PLIN2	4372	0.19841
2.19632	0.00463595	0.455307	0.461988	38	5	FALSE	SLC10A1	26.0526	0	38	19	0.984049	FALSE	0	SLC10A1	1400	0.222222
2.04908	0.0167629	0.488024	0.350877	38	4	FALSE	SLC2A2	26.8947	0	38	19	0.986012	FALSE	0	SLC2A2	3894	0.193487
2.22086	0.00494281	0.450276	0.608187	38	4	FALSE	CXCL12	26.4211	0	38	19	0.983722	FALSE	0	CXCL12	1404	0.235902
2.32515	0.00169496	0.430079	0.640523	36	5	FALSE	SAA1	29.6111	0	36	18	0.982331	FALSE	0	SAA1	724	0.302154
2.41718	0.00199718	0.413706	0.660131	36	5	FALSE	CFI	24.2778	0	36	18	0.981104	FALSE	0	CFI	1094	0.279055
2.53374	0.00317933	0.394673	0.660131	36	5	FALSE	ACAT1	20.4444	0	36	18	0.97955	FALSE	0	ACAT1	1064	0.300654
2.39264	0.00289687	0.417949	0.607843	36	4	FALSE	PDK4	22.2778	0	36	18	0.981431	FALSE	0	PDK4	1008	0.256066
2.18405	0.00194923	0.457865	0.620915	36	4	FALSE	HGF	29.1111	0	36	18	0.984213	FALSE	0	HGF	724	0.246704
2.44785	0.00269925	0.408521	0.536765	34	5	FALSE	C1S	23.2941	0	34	17	0.980695	FALSE	0	C1S	1106	0.270862
2.37423	0.00484912	0.421189	0.529412	34	5	FALSE	SLC27A2	24.8235	0	34	17	0.981677	FALSE	0	SLC27A2	1890	0.269182
2.17791	0.0112737	0.459155	0.242647	34	4	FALSE	OTC	19.7059	0	34	17	0.984294	FALSE	0	OTC	2624	0.164216
2.29448	0.00768772	0.435829	0.397059	34	4	FALSE	PCK2	20.8824	0	34	17	0.98274	FALSE	0	PCK2	2174	0.202741
2.16564	0.00260424	0.461756	0.477941	34	4	FALSE	NR0B2	29.5882	0	34	17	0.984458	FALSE	0	NR0B2	950	0.240555
2.11656	0.00799791	0.472464	0.426471	34	4	FALSE	AR	27.7059	0	34	17	0.985112	FALSE	0	AR	2242	0.214774
2.33129	0.0035027	0.428947	0.558333	32	5	FALSE	LCAT	25.125	0	32	16	0.982249	FALSE	0	LCAT	1040	0.253788
2.28834	0.00341536	0.436997	0.683333	32	5	FALSE	KLKB1	28.375	0	32	16	0.982822	FALSE	0	KLKB1	1230	0.267099
2.14724	0.00452905	0.465714	0.541667	32	4	FALSE	IGFBP1	32.0625	0	32	16	0.984703	FALSE	0	IGFBP1	1632	0.2565
2.11656	0.00504792	0.472464	0.516667	32	4	FALSE	XDH	32.5	0	32	16	0.985112	FALSE	0	XDH	1286	0.251453
2.47853	0.00276157	0.403465	0.608333	32	4	FALSE	ATF3	21	0	32	16	0.980286	FALSE	0	ATF3	1014	0.272727
2.39877	0.0107299	0.41688	0.266667	30	4	FALSE	ASS1	14.0667	0	30	15	0.98135	FALSE	0	ASS1	1878	0.166667
2.15337	0.012347	0.464387	0.32381	30	4	FALSE	FBP1	21.0667	0	30	15	0.984622	FALSE	0	FBP1	3194	0.168
2.76074	0.0040334	0.362222	0.704762	30	5	FALSE	ETFDH	20.8667	0	30	15	0.976524	FALSE	0	ETFDH	714	0.347778
2.55828	0.00278069	0.390887	0.752381	30	5	FALSE	ACADSB	22.5333	0	30	15	0.979223	FALSE	0	ACADSB	690	0.295614
2.21472	0.0015675	0.451524	0.561905	30	4	FALSE	MTTP	27.8	0	30	15	0.983804	FALSE	0	MTTP	580	0.239655
2.57669	0.000983301	0.388095	0.604396	28	5	FALSE	AFM	23.5	0	28	14	0.978978	FALSE	0	AFM	302	0.335714
2.43558	0.000780811	0.410579	0.736264	28	5	FALSE	TF	28.6429	0	28	14	0.980859	FALSE	0	TF	342	0.32183
2.42945	0.00398878	0.411616	0.428571	28	5	FALSE	AKR1D1	20.7857	0	28	14	0.980941	FALSE	0	AKR1D1	1036	0.236201
2.50307	0.00158133	0.39951	0.615385	28	5	FALSE	GSTA2	23.2857	0	28	14	0.979959	FALSE	0	GSTA2	508	0.298535
2.66871	0.000920822	0.374713	0.681319	28	5	FALSE	C8B	22.2857	0	28	14	0.977751	FALSE	0	C8B	480	0.390977
2.34356	0.00419791	0.426702	0.395604	28	4	FALSE	HSD11B1	22.8571	0	28	14	0.982086	FALSE	0	HSD11B1	1036	0.233236
2.5092	0.000517577	0.398533	0.824176	28	5	FALSE	CYP2C18	24.2857	0	28	14	0.979877	FALSE	0	CYP2C18	246	0.328185
2.44785	0.00211207	0.408521	0.758242	28	5	FALSE	CYP4A22	24.4286	0	28	14	0.980695	FALSE	0	CYP4A22	810	0.29432
2.2638	0.00546258	0.441734	0.410256	26	4	FALSE	SHBG	27.8462	0	26	13	0.983149	FALSE	0	SHBG	1586	0.24794
2.39264	0.000650798	0.417949	0.833333	26	5	FALSE	F11	30.3846	0	26	13	0.981431	FALSE	0	F11	284	0.326716
2.65644	0.000852863	0.376443	0.602564	26	5	FALSE	C1R	21.0769	0	26	13	0.977914	FALSE	0	C1R	424	0.329327
2.53374	0.000381647	0.394673	0.871795	26	5	FALSE	SLC25A20	24.6923	0	26	13	0.97955	FALSE	0	SLC25A20	324	0.342949
2.18405	0.0109545	0.457865	0.358974	26	4	FALSE	PHGDH	24.1538	0	26	13	0.984213	FALSE	0	PHGDH	2596	0.200641
2.52147	0.00125261	0.396594	0.602564	26	5	FALSE	CXCL2	21.6154	0	26	13	0.979714	FALSE	0	CXCL2	314	0.280719
2.52147	0.0131084	0.396594	0.212121	24	5	FALSE	HAO2	16.75	0	24	12	0.979714	FALSE	0	HAO2	3070	0.221111
2.44172	0.00132874	0.409548	0.5	24	4	FALSE	SRD5A2	21.75	0	24	12	0.980777	FALSE	0	SRD5A2	362	0.258929
2.5092	0.000738031	0.398533	0.787879	24	4	FALSE	FOSB	25.0833	0	24	12	0.979877	FALSE	0	FOSB	306	0.325758
2.64417	5.71992e-05	0.37819	0.893939	24	5	FALSE	SULT1A1	24.8333	0	24	12	0.978078	FALSE	0	SULT1A1	24	0.413889
2.52147	0.00324036	0.396594	0.345455	22	5	FALSE	SRD5A1	16.0909	0	22	11	0.979714	FALSE	0	SRD5A1	824	0.214988
2.41104	0.00382154	0.414758	0.4	22	4	FALSE	CYP39A1	21	0	22	11	0.981186	FALSE	0	CYP39A1	1018	0.228261
2.52761	0.000573849	0.395631	0.690909	22	4	FALSE	SULT1E1	24.2727	0	22	11	0.979632	FALSE	0	SULT1E1	234	0.32801
2.6319	0.0080309	0.379953	0.345455	22	4	FALSE	SHMT1	10.5455	0	22	11	0.978241	FALSE	0	SHMT1	1338	0.178737
2.33742	0.000765051	0.427822	0.745455	22	5	FALSE	TLR3	31.1818	0	22	11	0.982168	FALSE	0	TLR3	358	0.299825
2.44785	0.000540784	0.408521	0.711111	20	5	FALSE	DCN	31	0	20	10	0.980695	FALSE	0	DCN	244	0.340659
2.54601	0.00441903	0.392771	0.244444	20	4	FALSE	DAO	12.3	0	20	10	0.979387	FALSE	0	DAO	724	0.176471
2.71166	0.000372835	0.368778	0.755556	20	5	FALSE	ACOT2	23.3	0	20	10	0.977178	FALSE	0	ACOT2	142	0.423636
2.2454	0.00691633	0.445355	0.377778	20	4	FALSE	CPS1	26.1	0	20	10	0.983395	FALSE	0	CPS1	1646	0.226957
2.50307	0.00461592	0.39951	0.2	20	4	FALSE	ALAS1	14.9	0	20	10	0.979959	FALSE	0	ALAS1	880	0.193421
2.43558	0.0047067	0.410579	0.288889	20	4	FALSE	PSAT1	17.1	0	20	10	0.980859	FALSE	0	PSAT1	1032	0.198837
2.57055	0.00198929	0.389021	0.388889	18	4	FALSE	GATM	13.7778	0	18	9	0.979059	FALSE	0	GATM	394	0.205638
2.95092	0.000256232	0.338877	0.805556	18	5	FALSE	ACSM5	23.2222	0	18	9	0.973988	FALSE	0	ACSM5	76	0.540052
2.52761	0.000776445	0.395631	0.666667	18	5	FALSE	LIPG	24.1111	0	18	9	0.979632	FALSE	0	LIPG	308	0.309117
2.52147	0.00203848	0.396594	0.472222	18	5	FALSE	ADH1A	22.1111	0	18	9	0.979714	FALSE	0	ADH1A	1110	0.289474
2.57055	0.00134489	0.389021	0.638889	18	5	FALSE	ADH4	23.6667	0	18	9	0.979059	FALSE	0	ADH4	896	0.328704
2.47853	0.00387527	0.403465	0.305556	18	4	FALSE	GNMT	15.2222	0	18	9	0.980286	FALSE	0	GNMT	736	0.188889
2.39877	0.00297459	0.41688	0.277778	18	5	FALSE	CFTR	23.3333	0	18	9	0.98135	FALSE	0	CFTR	842	0.244444
2.41718	0.00089772	0.413706	0.583333	18	5	FALSE	S100A8	33.7778	0	18	9	0.981104	FALSE	0	S100A8	344	0.359338
2.6319	0.000394391	0.379953	0.666667	18	5	FALSE	LDLR	22.4444	0	18	9	0.978241	FALSE	0	LDLR	108	0.350694
2.58282	0.00598997	0.387173	0.305556	18	5	FALSE	GCKR	16.3333	0	18	9	0.978896	FALSE	0	GCKR	1160	0.235105
2.47239	0.0261617	0.404467	0.25	18	4	FALSE	BHMT	15.1111	0	18	9	0.980368	FALSE	0	BHMT	4074	0.188467
2.50307	0.00605296	0.39951	0.472222	18	4	FALSE	SGK1	24.3333	0	18	9	0.979959	FALSE	0	SGK1	1186	0.305204
2.66871	0.00374629	0.374713	0.527778	18	5	FALSE	GYS2	15	0	18	9	0.977751	FALSE	0	GYS2	902	0.272727
2.57669	0.00525823	0.388095	0.25	16	4	FALSE	ABAT	14.75	0	16	8	0.978978	FALSE	0	ABAT	742	0.220149
2.53988	0.0130002	0.39372	0.392857	16	5	FALSE	SPP2	25.25	0	16	8	0.979468	FALSE	0	SPP2	2870	0.318038
2.38037	1.49586e-05	0.420103	0.928571	16	4	FALSE	ID1	33.75	0	16	8	0.981595	FALSE	0	ID1	6	0.344388
2.67485	0.000134301	0.373853	0.928571	16	5	FALSE	JUNB	23.625	0	16	8	0.977669	FALSE	0	JUNB	68	0.400424
2.82209	0.00013786	0.354348	0.785714	16	5	FALSE	MAFF	18.375	0	16	8	0.975706	FALSE	0	MAFF	44	0.459375
3.00613	0.000238635	0.332653	0.75	16	5	FALSE	C6	18.625	0	16	8	0.973252	FALSE	0	C6	32	0.465625
2.31288	0.00333581	0.432361	0.380952	14	4	FALSE	FAH	25.4286	0	14	7	0.982495	FALSE	0	FAH	792	0.23765
2.44785	0.00196731	0.408521	0.285714	14	5	FALSE	HPGD	23.4286	0	14	7	0.980695	FALSE	0	HPGD	612	0.261637
2.88957	5.5899e-05	0.346072	0.857143	14	5	FALSE	ACOT12	22.2857	0	14	7	0.974806	FALSE	0	ACOT12	26	0.518272
2.7362	0.00064492	0.365471	0.619048	14	4	FALSE	GADD45G	22.1429	0	14	7	0.976851	FALSE	0	GADD45G	154	0.423077
2.71779	0.000370795	0.367946	0.6	12	4	FALSE	ENO3	17.6667	0	12	6	0.977096	FALSE	0	ENO3	118	0.339744
2.60123	0.00255323	0.384434	0.4	12	5	FALSE	NFIL3	20.3333	0	12	6	0.97865	FALSE	0	NFIL3	544	0.294118
2.6135	0.00055171	0.382629	0.666667	12	5	FALSE	PLPP3	20.1667	0	12	6	0.978487	FALSE	0	PLPP3	140	0.300995
2.4908	0	0.401478	1	12	5	FALSE	TEK	36.5	0	12	6	0.980123	FALSE	0	TEK	0	0.414773
2.81595	0.0122699	0.35512	0.666667	12	5	FALSE	RHOB	21.1667	0	12	6	0.975787	FALSE	0	RHOB	3146	0.5
2.58282	0.004061	0.387173	0.2	12	5	FALSE	G0S2	18.5	0	12	6	0.978896	FALSE	0	G0S2	970	0.271144
2.49693	0.002394	0.400491	0.333333	12	5	FALSE	PTGIS	25.1667	0	12	6	0.980041	FALSE	0	PTGIS	588	0.296078
2.88957	0.0129446	0.346072	0.1	10	5	FALSE	VNN1	8	0	10	5	0.974806	FALSE	0	VNN1	2050	0.246667
2.44172	0.000367176	0.409548	0.5	10	5	FALSE	CA2	31.6	0	10	5	0.980777	FALSE	0	CA2	154	0.332632
2.46012	0.0119003	0.406484	0.2	10	4	FALSE	ALPL	20.6	0	10	5	0.980532	FALSE	0	ALPL	1760	0.224444
3.0184	7.19082e-05	0.331301	0.666667	8	5	FALSE	CAT	22.25	0	8	4	0.973088	FALSE	0	CAT	34	0.570513
2.91411	0.000159005	0.343158	0.5	8	5	FALSE	SC5D	16	0	8	4	0.974479	FALSE	0	SC5D	32	0.363636
2.55215	0.00153643	0.391827	0.5	8	5	FALSE	HBA2	29	0	8	4	0.979305	FALSE	0	HBA2	336	0.358025
2.8589	0.00455227	0.349785	0.166667	8	5	FALSE	SOCS2	10.75	0	8	4	0.975215	FALSE	0	SOCS2	764	0.277027
2.77301	0	0.360619	1	6	4	FALSE	THRSP	24.6667	0	6	3	0.97636	FALSE	0	THRSP	0	0.536232
2.58282	0.000800648	0.387173	0.666667	6	5	FALSE	HBA1	27.6667	0	6	3	0.978896	FALSE	0	HBA1	204	0.359307
2.6319	0.000312326	0.379953	0.333333	6	5	FALSE	AQP3	25.3333	0	6	3	0.978241	FALSE	0	AQP3	86	0.384615
2.83436	0.000212622	0.352814	0.333333	6	4	FALSE	KHK	14.3333	0	6	3	0.975542	FALSE	0	KHK	52	0.4
3.07975	0.000338442	0.324701	0.333333	6	5	FALSE	PPP1R3B	9	0	6	3	0.97227	FALSE	0	PPP1R3B	102	0.393939
3.23926	0	0.308712	1	4	5	FALSE	GCH1	8	0	4	2	0.970143	FALSE	0	GCH1	0	0.615385
3.45399	0.0122699	0.28952	0	4	5	FALSE	SLC6A12	5	0	4	2	0.96728	FALSE	0	SLC6A12	1818	0.5
3.29448	0.00058719	0.303538	0	4	5	FALSE	PIK3C2G	8	0	4	2	0.969407	FALSE	0	PIK3C2G	94	0.5
2.6135	0	0.382629	0	2	5	FALSE	STAB1	75	0	2	1	0.978487	FALSE	0	STAB1	0	0
3.05521	0	0.327309	0	2	6	FALSE	SLC25A47	25	0	2	1	0.972597	FALSE	0	SLC25A47	0	0
3.53374	0	0.282986	0	2	6	FALSE	CDC37L1	8	0	2	1	0.966217	FALSE	0	CDC37L1	0	0
3.80982	0	0.26248	0	2	6	FALSE	DLC1	6	0	2	1	0.962536	FALSE	0	DLC1	0	0
2.88957	0	0.346072	0	2	5	FALSE	GBP7	43	0	2	1	0.974806	FALSE	0	GBP7	0	0
3.88344	0	0.257504	0	2	6	FALSE	PANK1	5	0	2	1	0.961554	FALSE	0	PANK1	0	0
4.44785	0	0.224828	0	2	6	FALSE	SLC38A2	2	0	2	1	0.954029	FALSE	0	SLC38A2	0	0

## Sheet: S4
Table S4. Results of the KEGG enrichment analysis.
ID	Description	GeneRatio	BgRatio	pvalue	p.adjust	qvalue	geneID	Count	one_type	two_type
hsa01100	Metabolic pathways	72/145	1439/7914	3.31317e-18	7.88535e-16	5.99859e-16	XDH/ACOT12/HMGCS2/UGT1A1/CYP2C19/UGT2B7/ACAT1/BHMT/GSTA2/UGT2B10/PCK2/ASS1/DAO/ACADL/KHK/CYP4A22/ACOT2/CYP2A6/PANK1/PHGDH/PTGS2/ARG1/PCK1/SC5D/CYP2E1/PIK3C2G/GCH1/CYP4A11/ACAA2/ALAS1/SHMT1/ACADS/EPHX2/ACSM5/HMOX1/ACADM/CYP1A2/ACADSB/GYS2/CYP2C18/PSAT1/AKR1D1/GNMT/LIPG/ABAT/DGAT2/ACSL1/HMGCL/ACAA1/CA2/FAH/FBP1/ADH4/ADH1A/ENO3/CYP2C8/HAO2/PLPP3/CAT/LIPC/CPS1/ACACB/OTC/CYP2B6/HSD11B1/ACOX2/GATM/EHHA…	72	Metabolism	Global and overview maps
hsa03320	PPAR signaling pathway	19/145	76/7914	4.7199e-17	5.61668e-15	4.27275e-15	HMGCS2/APOC3/PLIN2/PCK2/ACADL/CYP4A22/APOA5/PCK1/CYP4A11/CPT2/ACADM/FABP1/ACSL1/ACAA1/SLC27A2/APOA1/ACOX2/EHHADH/SLC27A5	19	Organismal Systems	Endocrine system
hsa00071	Fatty acid degradation	14/145	44/7914	1.82954e-14	1.45143e-12	1.10414e-12	ACAT1/ACADL/CYP4A22/CYP4A11/ACAA2/ACADS/CPT2/ACADM/ACADSB/ACSL1/ACAA1/ADH4/ADH1A/EHHADH	14	Metabolism	Lipid metabolism
hsa04610	Complement and coagulation cascades	17/145	79/7914	3.47261e-14	2.0662e-12	1.57181e-12	C1R/MBL2/A2M/C3/FGG/FGB/SERPINA1/KLKB1/F11/F2/C1S/CFI/C8B/FGA/SERPINE1/C6/C9	17	Organismal Systems	Immune system
hsa05204	Chemical carcinogenesis	16/145	82/7914	1.03932e-12	4.94718e-11	3.76345e-11	UGT1A1/CYP2C19/UGT2B7/GSTA2/UGT2B10/CYP2A6/SULT1A1/PTGS2/CYP2E1/CYP1A2/CYP2C18/ADH4/ADH1A/CYP2C8/HSD11B1/CYP3A4	16	Human Diseases	Cancer: overview
hsa00830	Retinol metabolism	13/145	67/7914	1.65816e-10	6.57736e-09	5.00357e-09	UGT1A1/UGT2B7/UGT2B10/CYP4A22/CYP2A6/CYP4A11/CYP1A2/CYP2C18/ADH4/ADH1A/CYP2C8/CYP2B6/CYP3A4	13	Metabolism	Metabolism of cofactors and vitamins
hsa00982	Drug metabolism - cytochrome P450	13/145	72/7914	4.28504e-10	1.45691e-08	1.10831e-08	UGT1A1/CYP2C19/UGT2B7/GSTA2/UGT2B10/CYP2A6/CYP2E1/CYP1A2/ADH4/ADH1A/CYP2C8/CYP2B6/CYP3A4	13	Metabolism	Xenobiotics biodegradation and metabolism
hsa00140	Steroid hormone biosynthesis	11/145	60/7914	8.4801e-09	2.52283e-07	1.91918e-07	UGT1A1/UGT2B7/UGT2B10/SRD5A2/CYP2E1/SULT1E1/CYP1A2/SRD5A1/AKR1D1/HSD11B1/CYP3A4	11	Metabolism	Lipid metabolism
hsa00980	Metabolism of xenobiotics by cytochrome P450	12/145	76/7914	1.02885e-08	2.68166e-07	2.04001e-07	UGT1A1/UGT2B7/GSTA2/UGT2B10/CYP2A6/CYP2E1/CYP1A2/ADH4/ADH1A/CYP2B6/HSD11B1/CYP3A4	12	Metabolism	Xenobiotics biodegradation and metabolism
hsa00280	Valine, leucine and isoleucine degradation	10/145	48/7914	1.12675e-08	2.68166e-07	2.04001e-07	HMGCS2/ACAT1/ACAA2/ACADS/ACADM/ACADSB/ABAT/HMGCL/ACAA1/EHHADH	10	Metabolism	Amino acid metabolism
hsa01212	Fatty acid metabolism	10/145	57/7914	6.46261e-08	1.39827e-06	1.0637e-06	ACAT1/ACADL/ACAA2/ACADS/CPT2/ACADM/ACADSB/ACSL1/ACAA1/EHHADH	10	Metabolism	Global and overview maps
hsa04146	Peroxisome	11/145	83/7914	2.78607e-07	5.5257e-06	4.20354e-06	XDH/DAO/EPHX2/ACSL1/HMGCL/ACAA1/HAO2/CAT/SLC27A2/ACOX2/EHHADH	11	Cellular Processes	Transport and catabolism
hsa00260	Glycine, serine and threonine metabolism	8/145	40/7914	4.90324e-07	8.74496e-06	6.65251e-06	BHMT/DAO/PHGDH/ALAS1/SHMT1/PSAT1/GNMT/GATM	8	Metabolism	Amino acid metabolism
hsa00650	Butanoate metabolism	7/145	28/7914	5.14409e-07	8.74496e-06	6.65251e-06	HMGCS2/ACAT1/ACADS/ACSM5/ABAT/HMGCL/EHHADH	7	Metabolism	Carbohydrate metabolism
hsa00590	Arachidonic acid metabolism	9/145	63/7914	1.85109e-06	2.93706e-05	2.23429e-05	CYP2C19/CYP4A22/PTGS2/CYP2E1/CYP4A11/EPHX2/CYP2C8/CYP2B6/PTGIS	9	Metabolism	Lipid metabolism
hsa01200	Carbon metabolism	11/145	117/7914	8.79458e-06	0.000130819	9.95176e-05	ACAT1/PHGDH/SHMT1/ACADS/PSAT1/FBP1/ENO3/HAO2/CAT/CPS1/EHHADH	11	Metabolism	Global and overview maps
hsa00232	Caffeine metabolism	3/145	5/7914	5.8651e-05	0.000821114	0.000624642	XDH/CYP2A6/CYP1A2	3	Metabolism	Biosynthesis of other secondary metabolites
hsa01230	Biosynthesis of amino acids	8/145	75/7914	6.26399e-05	0.000828239	0.000630063	ASS1/PHGDH/ARG1/SHMT1/PSAT1/ENO3/CPS1/OTC	8	Metabolism	Global and overview maps
hsa00983	Drug metabolism - other enzymes	8/145	79/7914	9.10728e-05	0.00114081	0.00086784	XDH/UGT1A1/UGT2B7/GSTA2/UGT2B10/CYP2A6/CYP2E1/CYP3A4	8	Metabolism	Xenobiotics biodegradation and metabolism
hsa04931	Insulin resistance	9/145	108/7914	0.000152089	0.00180985	0.0013768	PCK2/PPARGC1A/PPP1R3B/PCK1/GYS2/SLC2A2/ACACB/SLC27A2/SLC27A5	9	Human Diseases	Endocrine and metabolic disease
hsa00591	Linoleic acid metabolism	5/145	29/7914	0.000160506	0.00181907	0.00138381	CYP2C19/CYP2E1/CYP1A2/CYP2C8/CYP3A4	5	Metabolism	Lipid metabolism
hsa00120	Primary bile acid biosynthesis	4/145	17/7914	0.000213714	0.002312	0.0017588	CYP39A1/AKR1D1/ACOX2/SLC27A5	4	Metabolism	Lipid metabolism
hsa04979	Cholesterol metabolism	6/145	50/7914	0.000279003	0.00284201	0.00216199	APOC3/LDLR/LIPG/LIPC/LCAT/APOA1	6	Organismal Systems	Digestive system
hsa04657	IL-17 signaling pathway	8/145	93/7914	0.00028659	0.00284201	0.00216199	PTGS2/S100A8/CCL2/CXCL2/FOS/FOSB/IL1B/JUN	8	Organismal Systems	Immune system
hsa04976	Bile secretion	7/145	72/7914	0.00032661	0.00310933	0.00236535	LDLR/SLC10A1/CA2/CFTR/NR0B2/CYP3A4/SLC27A5	7	Organismal Systems	Digestive system
hsa00640	Propanoate metabolism	5/145	34/7914	0.000349381	0.00319818	0.00243294	ACAT1/ACADS/ABAT/ACACB/EHHADH	5	Metabolism	Carbohydrate metabolism
hsa05020	Prion diseases	5/145	35/7914	0.000401658	0.00354055	0.00269338	EGR1/C8B/IL1B/C6/C9	5	Human Diseases	Neurodegenerative disease
hsa00220	Arginine biosynthesis	4/145	21/7914	0.00050764	0.00431494	0.00328249	ASS1/ARG1/CPS1/OTC	4	Metabolism	Amino acid metabolism
hsa00072	Synthesis and degradation of ketone bodies	3/145	10/7914	0.000657842	0.00532875	0.00405372	HMGCS2/ACAT1/HMGCL	3	Metabolism	Lipid metabolism
hsa00620	Pyruvate metabolism	5/145	39/7914	0.000671691	0.00532875	0.00405372	ACOT12/ACAT1/PCK2/PCK1/ACACB	5	Metabolism	Carbohydrate metabolism
hsa04975	Fat digestion and absorption	5/145	41/7914	0.000848966	0.00651786	0.0049583	MTTP/FABP1/DGAT2/PLPP3/APOA1	5	Organismal Systems	Digestive system
hsa00860	Porphyrin and chlorophyll metabolism	5/145	42/7914	0.000949653	0.00706304	0.00537303	UGT1A1/UGT2B7/UGT2B10/ALAS1/HMOX1	5	Metabolism	Metabolism of cofactors and vitamins
hsa00010	Glycolysis / Gluconeogenesis	6/145	68/7914	0.00146728	0.0105822	0.00805017	PCK2/PCK1/FBP1/ADH4/ADH1A/ENO3	6	Metabolism	Carbohydrate metabolism
hsa05323	Rheumatoid arthritis	7/145	93/7914	0.00152656	0.0106238	0.00808179	TEK/CCL2/CXCL2/FOS/CXCL12/IL1B/JUN	7	Human Diseases	Immune disease
hsa04152	AMPK signaling pathway	8/145	120/7914	0.00156232	0.0106238	0.00808179	IGF1/PCK2/PPARGC1A/PCK1/GYS2/FBP1/CFTR/ACACB	8	Environmental Information Processing	Signal transduction
hsa05144	Malaria	5/145	49/7914	0.00192127	0.0127017	0.00966252	CCL2/IL1B/HGF/HBA2/HBA1	5	Human Diseases	Infectious disease: parasitic
hsa00630	Glyoxylate and dicarboxylate metabolism	4/145	30/7914	0.0020455	0.0131575	0.0100093	ACAT1/SHMT1/HAO2/CAT	4	Metabolism	Carbohydrate metabolism
hsa05133	Pertussis	6/145	76/7914	0.00260066	0.0162883	0.0123909	C1R/C3/C1S/FOS/IL1B/JUN	6	Human Diseases	Infectious disease: bacterial
hsa04922	Glucagon signaling pathway	7/145	106/7914	0.00322527	0.0196824	0.0149729	PCK2/PPARGC1A/PCK1/GYS2/FBP1/SLC2A2/ACACB	7	Organismal Systems	Endocrine system
hsa04910	Insulin signaling pathway	8/145	137/7914	0.00358305	0.0213191	0.016218	PCK2/PPARGC1A/PPP1R3B/PCK1/GYS2/FBP1/SOCS2/ACACB	8	Organismal Systems	Endocrine system
hsa04668	TNF signaling pathway	7/145	112/7914	0.00437906	0.0253015	0.0192475	PTGS2/CCL2/CXCL2/FOS/JUNB/IL1B/JUN	7	Environmental Information Processing	Signal transduction
hsa05143	African trypanosomiasis	4/145	37/7914	0.00446497	0.0253015	0.0192475	IL1B/APOA1/HBA2/HBA1	4	Human Diseases	Infectious disease: parasitic
hsa00380	Tryptophan metabolism	4/145	42/7914	0.00705221	0.0390332	0.0296935	ACAT1/CYP1A2/CAT/EHHADH	4	Metabolism	Amino acid metabolism
hsa04964	Proximal tubule bicarbonate reclamation	3/145	23/7914	0.00815583	0.0433198	0.0329545	PCK2/PCK1/CA2	3	Organismal Systems	Excretory system
hsa05150	Staphylococcus aureus infection	6/145	96/7914	0.00819072	0.0433198	0.0329545	C1R/MBL2/C3/FGG/C1S/CFI	6	Human Diseases	Infectious disease: bacterial
hsa04920	Adipocytokine signaling pathway	5/145	69/7914	0.00846071	0.043775	0.0333007	PCK2/PPARGC1A/PCK1/ACSL1/ACACB	5	Organismal Systems	Endocrine system

## Sheet: S5
Table S5. Top 3 terms of each functional module according to the MCODE algorithm.
Network	ID	Term	Log10P	ID	Term	Log10P	ID	Term	Log10P
MyList	GO:0019752	carboxylic acid metabolic process	-54.7	GO:0032787	monocarboxylic acid metabolic process	-48.1	WP2882	Nuclear receptors meta pathway	-41.2
MyList_MCODE_ALL	GO:0019752	carboxylic acid metabolic process	-35.8	GO:0032787	monocarboxylic acid metabolic process	-33	GO:0006631	fatty acid metabolic process	-30
MyList_SUB1_MCODE_1	R-HSA-211859	Biological oxidations	-22.7	WP43	Oxidation by cytochrome P450	-22.1	R-HSA-211897	Cytochrome P450 - arranged by substrate type	-21.9
MyList_SUB1_MCODE_2	GO:0006631	fatty acid metabolic process	-19.7	hsa00071	Fatty acid degradation	-18.1	GO:0032787	monocarboxylic acid metabolic process	-17.6
MyList_SUB1_MCODE_3	WP430	Statin inhibition of cholesterol production	-16.7	WP5112	Familial hyperlipidemia type 5	-15.1	R-HSA-174824	Plasma lipoprotein assembly, remodeling, and clearance	-14.8
MyList_SUB1_MCODE_4	M167	PID AP1 PATHWAY	-18.6	GDP04206	Lung Neoplasms	-14.2	GDP04202	Lung Cancer	-13.8
MyList_SUB1_MCODE_5	GO:0044283	small molecule biosynthetic process	-10.1	WP5355	Metabolic epileptic disorders	-8.6	GO:0072524	pyridine-containing compound metabolic process	-8
MyList_SUB1_MCODE_6	hsa04610	Complement and coagulation cascades	-15.3	WP2806	Complement system	-11.8	WP558	Complement and coagulation cascades	-9.7
MyList_SUB1_MCODE_7	GDP01700	Congestive Heart Failure	-12	hsa05144	Malaria	-10	WP3624	Lung fibrosis	-9.6
MyList_SUB1_MCODE_8	hsa00260	Glycine, serine and threonine metabolism	-11.5	R-HSA-71291	Metabolism of amino acids and derivatives	-5.3	GO:0019752	carboxylic acid metabolic process	-4.2
MyList_SUB1_MCODE_9	hsa00561	Glycerolipid metabolism	-8
MyList_SUB2_MCODE_10	R-HSA-166665	Terminal pathway of complement	-10.9	WP545	Complement activation	-9.4	GO:0006958	complement activation, classical pathway	-8.7

## Sheet: S6
Table S6. The primer sequences of the candidate genes subjected to RT-qPCR.
Gene name	Direction	prodSize	Sequence
human ESR1	FORWARD	110	5'-CTCCTCATCCTCTCCCACATCAG-3'
human ESR1	REVERSE	110	5'-AGCATCTCCAGCAGCAGGTC-3'
human APOA1	FORWARD	102	5'-CAGAGACTATGTGTCCCAGTTTGAAG-3'
human APOA1	REVERSE	102	5'-AGCTTGCTGAAGGTGGAGGTC-3'
human IGF1	FORWARD	117	5'-GTCCTCCTCGCATCTCTTCTACC-3'
human IGF1	REVERSE	117	5'-CACACGAACTGAAGAGCATCCAC-3'
human PPARGC1A	FORWARD	100	5'-CCATATTCCAGGTCAAGATCAAGGTC-3'
human PPARGC1A	REVERSE	100	5'-TTCGGTGCGTGCGGTGTC-3'
human SERPINE1	FORWARD	104	5'-GGCTGGTGCTGGTGAATGC-3'
human SERPINE1	REVERSE	104	5'-AGTGCTGCCGTCTGATTTGTG-3'
human PON1	FORWARD	117	5'-TCAGGAACCACCAGTCTTCTTACC-3'
human PON1	REVERSE	117	5'-CCAAGTCTTCAGAGCCAGTTTCG-3'
human β-actin	FORWARD	85	5'-GGCCAACCGCGAGAAGATGAC-3'
human β-actin	REVERSE	85	5'-GGATAGCACAGCCTGGATAGCAAC-3'
